# Supplementary material for: Integrated metabolomic and transcriptomic analyses provide insights into regulation mechanisms during bulbous stem development in the Chinese medicinal herb plant, Stephania kwangsiensis
Source: BMC Plant Biol. 2024 Apr 11;24:276. doi: 10.1186/s12870-024-04956-2 (PMC11007893; doi:10.1186/s12870-024-04956-2)
Supplement: Supplementary file 2 — Supplementary Material 2. [file 12870_2024_4956_MOESM2_ESM.xlsx]

## Sheet: Table S1
Table S1: The metabolome profile of all the samples
Index	Q1 (Da)	Q3 (Da)	Molecular weight (Da)	Formula	Ionization model	Compounds	Class I	Class II	CAS	Level	S1T-1	S1T-2	S1T-3	S2T-1	S2T-2	S2T-3	S3T-1	S3T-2	S3T-3	QC01	QC02	QC03	cpd_ID	kegg_map
MWS201479	239.103	136.076	238.095	C11H14N2O4	[M+H]+	Tyr-Gly*	Amino acids and derivatives	Amino acids and derivatives	673-08-5	2	449216	479612	444733	323394	348483	316040	392329	444828	394498	408540	406675	407799	-	-
Lmbn000198	133.014	71.0139	134.022	C4H6O5	[M-H]-	3-Dehydro-L-Threonic Acid	Others	Saccharides	-	1	4.9549e+07	5.08487e+07	5.09359e+07	2.84684e+07	3.06613e+07	2.89504e+07	4.18527e+07	4.3598e+07	4.05567e+07	3.71734e+07	3.73018e+07	3.70304e+07	C03064	ko00053,ko01100
mws0058	299.056	284.033	300.063	C16H12O6	[M-H]-	Diosmetin (5,7,3'-Trihydroxy-4'-methoxyflavone)	Flavonoids	Flavones	520-34-3	3	333718	323748	313586	71214.8	72203.6	67570.5	9	9	9	131204	131861	130888	C10038	-
mws0376	115.004	71.0139	116.011	C4H4O4	[M-H]-	Fumaric acid	Organic acids	Organic acids	110-17-8	3	5.11677e+06	2.48789e+06	4.7265e+06	1.79759e+06	2.88449e+06	3.4897e+06	4.23473e+06	4.43945e+06	4.39005e+06	4.24876e+06	4.28009e+06	4.27269e+06	C00122	ko00020,ko00190,ko00220,ko00250,ko00350,ko00360,ko00620,ko00650,ko00760,ko01100,ko01110,ko01200
Lmhp009497	502.293	361.274	501.286	C25H44NO7P	[M+H]+	LysoPE 20:4*	Lipids	LPE	-	3	137061	126359	145017	52607.8	52565.5	58277	11685.4	11486.9	16003.4	71396.5	70830.8	71303.8	-	-
Lmqn008024	520.269	152.996	521.275	C24H44NO9P	[M-H]-	PS(18:2)	Lipids	Glycerol ester	-	3	2.44735e+06	2.09174e+06	2.49744e+06	1.41661e+06	1.31013e+06	1.61532e+06	236010	214979	226524	1.27523e+06	1.26884e+06	1.27975e+06	-	-
Lmsn003318	355.103	175.04	356.111	C16H20O9	[M-H]-	1-O-Feruloyl-β-D-glucose*	Phenolic acids	Phenolic acids	7196-71-6	1	4.46409e+06	4.12864e+06	3.99436e+06	3.28195e+06	2.87859e+06	2.94545e+06	4.62885e+06	4.23632e+06	4.48417e+06	3.66613e+06	3.68559e+06	3.70488e+06	C17759	-
Hmdp005847	338.138	322.1	338.139	C20H20NO4+	[M]+	Palmatrubine	Alkaloids	Isoquinoline alkaloids	16176-68-4	2	768890	859405	842833	1.0536e+06	1.31162e+06	1.13588e+06	6.49173e+06	6.46804e+06	6.38923e+06	3.10801e+06	3.07293e+06	3.09298e+06	-	-
pma0461	277.216	93.0699	276.209	C18H28O2	[M+H]+	14,15-Dehydrocrepenynic acid	Lipids	Free fatty acids	4154-44-3	3	1.21923e+06	716287	1.21405e+06	602837	664725	635044	193607	192919	205280	651430	647654	655332	-	-
Lmln010063	205.158	189.129	206.167	C14H22O	[M-H]-	2,6-Di-tert-butylphenol*	Phenolic acids	Phenolic acids	128-39-2	1	113312	124323	120601	66486.8	66047.6	88064.7	86284.2	81522.2	74316	87124.4	87075.7	86150.6	-	-
MWS5231	243.161	181.158	244.167	C13H24O4	[M-H]-	Tridecanedioic acid	Lipids	Free fatty acids	505-52-2	1	512319	532760	593703	532629	615284	575854	535910	498352	496964	506134	509047	512842	-	-
pmp000588	549.124	463.12	548.117	C25H24O14	[M+H]+	Diosmetin-7-O-(6''-malonyl)glucoside	Flavonoids	Flavones	-	3	53540.5	75818.4	73852.4	236186	233985	180652	99252.2	103859	158337	126437	128119	127370	-	-
Cmyp003589	342.171	178.09	341.163	C20H23NO4	[M+H]+	Norglaucine	Alkaloids	Aporphine alkaloids	21848-62-4	1	1.20568e+07	1.3011e+07	1.35539e+07	2.6097e+06	3.34356e+06	2.70818e+06	9	9	9	4.61479e+06	4.65351e+06	4.59104e+06	-	-
Jmhp004199	611.312	192.11	610.304	C37H42N2O6	[M+H]+	Isoliensinine	Alkaloids	Isoquinoline alkaloids	6817-41-0	2	9.51469e+06	9.23573e+06	9598492	1.22872e+07	1.50452e+07	1.32532e+07	6.96086e+06	6.10122e+06	6.35013e+06	9.03078e+06	9.04676e+06	8.93311e+06	-	-
MWSmce204	336.116	320.087	336.123	C20H18NO4+	[M]+	Epiberberine	Alkaloids	Isoquinoline alkaloids	6873-09-2	1	1.60216e+06	1.71297e+06	2.1045e+06	3.57369e+06	4.00862e+06	3.67047e+06	1.62723e+07	1.54649e+07	1.63399e+07	7.7154e+06	7.66097e+06	7.78088e+06	-	-
HJAP050	344.149	177.054	343.142	C19H21NO5	[M+H]+	N-Feruloyl-3-methoxytyramine*	Alkaloids	Phenolamine	78510-19-7	1	1.90929e+07	2.2029e+07	2.28347e+07	1.22767e+07	1.14655e+07	1.48112e+07	3.70586e+06	3.89697e+06	3.80689e+06	1.28639e+07	1.2656e+07	1.279e+07	-	-
Xmbp001692	171.028	81.0332	170.022	C7H6O5	[M+H]+	2,4,6-Trihydroxybenzoic acid	Phenolic acids	Phenolic acids	83-30-7	3	231421	242063	246723	318167	283370	319159	776579	756909	727085	345973	352178	349536	-	-
Zahp012577	280.264	81.0725	279.256	C18H33NO	[M+H]+	octadecadienoic acid amide	Alkaloids	Alkaloids	-	1	237329	271054	261347	225156	168804	165866	997197	619512	657218	378170	371925	371574	-	-
pme3184	332.075	136.062	331.068	C10H14N5O6P	[M+H]+	2'-Deoxyadenosine-5'-monophosphate	Nucleotides and derivatives	Nucleotides and derivatives	653-63-4	2	1.46175e+06	1.6835e+06	1.69247e+06	2.01807e+06	2.02585e+06	2.15738e+06	5.77241e+06	4.83578e+06	4.87209e+06	3.11653e+06	3.13594e+06	3.07543e+06	C00360	ko00230,ko01100,ko01232
pmb0889	279.232	95.0855	278.225	C18H30O2	[M+H]+	Punicic acid (9Z,11E,13Z-octadecatrienoic acid)	Lipids	Free fatty acids	544-72-9	3	2.2214e+06	1.81604e+06	2.12546e+06	1.12885e+06	1.2974e+06	1.21959e+06	1.18317e+06	1.07786e+06	1.21229e+06	1.46154e+06	1.48304e+06	1.45522e+06	C08364	-
Lhbp073042	382.128	352.118	381.121	C21H19NO6	[M+H]+	Arnottianamide	Alkaloids	Isoquinoline alkaloids	-	2	1.88497e+07	2.03348e+07	2.04987e+07	2.93568e+07	1.89026e+07	3.11528e+07	440206	451533	330929	1.69116e+07	1.72904e+07	1.70895e+07	-	-
pme2024	177.102	160.076	176.095	C10H12N2O	[M+H]+	Serotonin*	Alkaloids	Plumerane	50-67-9	1	5.04309e+06	4.94486e+06	4.77332e+06	1.56481e+07	1.7473e+07	1.68074e+07	1.2813e+06	1.34773e+06	1.44158e+06	7.61851e+06	7.80439e+06	7.69837e+06	C00780	ko00380,ko01100,ko01110
mws1375	304.15	185.093	303.143	C12H21N3O6	[M+H]+	Nicotianamine	Alkaloids	Alkaloids	34441-14-0	2	2.16794e+06	2.09165e+06	2.04461e+06	2.73331e+06	2.58598e+06	2.68487e+06	1.84843e+06	1.95703e+06	2.01306e+06	2.13375e+06	2.11339e+06	2.16481e+06	C05324	ko00270,ko00999,ko01100,ko01110
mws0884	328.045	134.047	329.053	C10H12N5O6P	[M-H]-	Cyclic 3',5'-Adenylic acid	Nucleotides and derivatives	Nucleotides and derivatives	60-92-4	3	607208	641671	639680	162063	162991	149691	36759.3	42350.5	40365.8	294562	301795	299828	C00575	ko00230,ko01100
pmb0854	518.324	184.073	517.317	C26H48NO7P	[M+H]+	LysoPC 18:3	Lipids	LPC	-	2	7.40901e+06	6.9159e+06	8.00781e+06	2.88505e+06	2.65539e+06	2.78018e+06	310270	284487	294268	3.58908e+06	3.53646e+06	3.50073e+06	-	-
pmb0532	349.054	137.046	348.047	C10H13N4O8P	[M+H]+	Inosine 5'-monophosphate	Nucleotides and derivatives	Nucleotides and derivatives	131-99-7	3	418426	372543	435378	278703	286170	295248	595045	591984	480987	319304	327007	325556	C00130	ko00230,ko01100,ko01110,ko01232,ko01240
pme1419	164.074	104.071	163.067	C6H13NO2S	[M+H]+	L-Methionine methyl ester	Amino acids and derivatives	Amino acids and derivatives	10332-17-9	3	211753	210342	211188	174114	184549	180810	47308.1	57147.7	63007.1	144325	147757	147354	-	-
Lmqp002330	338.139	323.118	337.131	C20H19NO4	[M+H]+	Sinomendine	Alkaloids	Aporphine alkaloids	143601-13-2	1	1.03466e+06	1.13155e+06	1.21014e+06	2.06327e+06	2.4507e+06	2.39696e+06	1.36849e+07	1.29475e+07	1.33429e+07	6.47135e+06	6.30396e+06	6.37912e+06	-	-
Li512111	519.114	315.051	520.122	C24H24O13	[M-H]-	Isorhamnetin-3-O-(6''-acetylglucoside)	Flavonoids	Flavonols	-	2	2.02907e+06	1.89261e+06	1.95336e+06	1.02925e+07	9.17806e+06	9.23198e+06	1.89655e+07	1.69212e+07	1.90147e+07	9.50759e+06	9.76258e+06	9.61768e+06	-	-
MWS0952	380.257	78.9591	381.264	C18H40NO5P	[M-H]-	Dihydrosphingosine-1-Phosphate	Lipids	Sphingolipids	19794-97-9	1	9	9	9	1268.61	1190.42	1089.27	25209.9	23800.2	26658.6	6693.09	6855.76	6704.05	C01120	ko00600,ko01100
Lmqp002340	338.138	322.108	337.131	C20H19NO4	[M+H]+	13,13α-Didehydro-9,10-dimethoxy-2,3-(methylenedioxy)-berbine	Alkaloids	Isoquinoline alkaloids	-	1	659309	459399	611523	1.11239e+06	1.37812e+06	1.11316e+06	6.6785e+06	6.30816e+06	5.83468e+06	2.95035e+06	2.97431e+06	3.03075e+06	-	-
pmn001694	329.233	229.146	330.241	C18H34O5	[M-H]-	9,10,13-Trihydroxy-11-Octadecenoic Acid	Lipids	Free fatty acids	29907-57-1	2	317773	309543	323826	376226	395268	397721	79707.6	74968	82085.4	254891	247820	251928	C14835	ko00591
Wbmn013660	335.22	253.217	336.23	C20H32O4	[M-H]-	3,9-Dihydroxy-13(14)-labden-16,15-olide	Terpenoids	Ditepenoids	-	1	3.45315e+06	3.27888e+06	3.02876e+06	3.06959e+06	3.39347e+06	3.0649e+06	2.79363e+06	2.5111e+06	2.68286e+06	2.896e+06	2.9219e+06	2.84116e+06	-	-
mws0120	258.11	104.107	257.103	C8H20NO6P	[M+H]+	Choline Alfoscerate	Lipids	PC	28319-77-9	1	3.96078e+06	3.95228e+06	3.68489e+06	1.81181e+07	1.68486e+07	1.76522e+07	3.12402e+07	3.0959e+07	3.33876e+07	1.14851e+07	1.1796e+07	1.1765e+07	C00670	ko00564,ko00565
Lmmn002793	407.098	287.056	408.106	C19H20O10	[M-H]-	Iriflophenone-3-C-glucoside	Phenolic acids	Phenolic acids	104669-02-5	2	27528.6	22900.3	21348.4	8350.29	11960.8	10676.1	31805	27561.3	26253.1	24236.8	24959.4	24643.5	-	-
Lmbn005369	295.228	195.141	296.235	C18H32O3	[M-H]-	13(S)-HODE;13(S)-Hydroxyoctadeca-9Z,11E-dienoic acid*	Lipids	Free fatty acids	10219-69-9	1	1.69397e+06	1.4499e+06	1.59497e+06	827858	882761	884955	785156	710605	733183	1.06845e+06	1.04011e+06	1.04242e+06	C14762	ko00591
Zmpn003368	293.214	195.139	294.219	C18H30O3	[M-H]-	13S-Hydroxy-9Z,11E,15Z-octadecatrienoic acid	Lipids	Free fatty acids	87984-82-5	3	211216	191179	207578	91066.7	98919.4	94819.4	14063.4	12849	15551.9	107942	104781	105748	C16316	ko00592
mws0336	137.036	93.0458	138.043	C6H6N2O2	[M-H]-	Urocanic acid	Organic acids	Organic acids	104-98-3	3	25769.4	24803.1	26141.6	252487	225947	231717	217212	215738	214325	114157	115645	112156	C00785	ko00340,ko01100
Zmdp001663	279.101	133.032	278.094	C10H18N2O5S	[M+H]+	γ-glutamylmethionine	Amino acids and derivatives	Amino acids and derivatives	17663-87-5	2	352635	362690	380111	5.55536e+06	5.4651e+06	5.32733e+06	1.78402e+06	1.79481e+06	1.87657e+06	2.64889e+06	2.57455e+06	2.5805e+06	-	-
MWS80007	311.223	249.221	312.23	C18H32O4	[M-H]-	13-Hydroperoxy-9Z,11E-octadecadienoic acid	Lipids	Free fatty acids	23017-93-8	2	537152	512687	524212	985224	1.13436e+06	1.15164e+06	24575.8	18853.6	20786	558185	551279	540655	-	-
pmn001610	307.264	307.264	308.272	C20H36O2	[M-H]-	Eicosadienoic acid	Lipids	Free fatty acids	5598-38-9	3	620825	528052	548942	702941	674905	649572	1.01949e+06	1.02521e+06	1.06522e+06	772257	787380	762727	C16525	ko01040
pme2827	239.238	223.242	240.245	C16H32O	[M-H]-	Palmitaldehyde	Lipids	Free fatty acids	629-80-1	3	9.77845e+07	9.62046e+07	9.47522e+07	9.96826e+07	9.53228e+07	9.53542e+07	1.12869e+08	1.11805e+08	1.13391e+08	8.02354e+07	8.19905e+07	8.28186e+07	C00517	ko00071
Rfmb319	130.086	84.0843	129.079	C6H11NO2	[M+H]+	L-Pipecolic Acid	Organic acids	Organic acids	3105-95-1	2	1.03438e+07	1.09402e+07	1.16097e+07	4.24088e+07	4.30934e+07	4.12315e+07	4.25126e+07	6.94273e+07	4.12613e+07	31046002	3.19615e+07	3.1939e+07	C00408	ko00310,ko00960,ko01100,ko01110
Zmyn002323	151.039	107.05	152.047	C8H8O3	[M-H]-	2-Hydroxyphenylacetic acid	Organic acids	Organic acids	614-75-5	3	470508	462123	473693	410833	390271	383580	326521	318796	346015	360828	365942	373200	C05852	ko00360,ko01100
MWS80006	311.223	293.214	312.23	C18H32O4	[M-H]-	9-Hydroperoxy-9Z,11E-Octadecadienoic Acid	Lipids	Free fatty acids	-	3	403293	342190	358547	651577	698454	691983	39540.4	37959.6	37501.1	379743	366984	373774	-	-
Hmmp002124	146.06	118.06	145.053	C9H7NO	[M+H]+	Indole-3-carboxaldehyde	Alkaloids	Plumerane	487-89-8	1	2.60919e+06	2.76194e+06	2.58457e+06	1.09424e+07	1.20637e+07	1.04414e+07	1.82377e+07	1.51325e+07	1.74662e+07	1.01225e+07	1.00556e+07	9.79739e+06	C08493	-
Hmdp005699	338.136	322.1	338.139	C20H20NO4+	[M]+	Dehydrocorydalmine	Alkaloids	Isoquinoline alkaloids	6877-27-6	2	583111	625813	518369	1.23805e+06	1.30739e+06	1.19688e+06	7.18233e+06	7.36831e+06	7.25323e+06	3.45133e+06	3.50356e+06	3.57247e+06	-	-
Lmbn005487	313.238	251.24	314.246	C18H34O4	[M-H]-	12,13-DHOME; (9Z)-12,13-Dihydroxyoctadec-9-enoic acid	Lipids	Free fatty acids	263399-35-5	2	99698	108672	97163.8	193488	188965	215307	22138.6	23628.9	19396.3	107040	107605	110580	C14829	ko00591
Ymjm000148	299.111	137.024	300.121	C14H20O7	[M-H]-	Salidroside	Phenolic acids	Phenolic acids	10338-51-9	1	868183	563187	877280	818941	779499	952002	1.52415e+07	1.51596e+07	1.602e+07	8.12716e+06	8.39693e+06	8.16701e+06	C06046	ko00350,ko01100
Lmzn001582	387.166	207.102	388.173	C18H28O9	[M-H]-	5'-Glucosyloxyjasmanic acid	Phenolic acids	Phenolic acids	-	2	765263	826748	827358	769242	740092	816457	735946	993868	997317	857667	871429	840544	-	-
Lmhp009129	482.324	184.073	481.317	C23H48NO7P	[M+H]+	LysoPC 15:0(2n isomer)*	Lipids	LPC	-	1	142696	121890	158568	54812.7	49329	56322.1	13982.6	13203.8	11217.5	71541.5	74025.7	73694.2	-	-
MWS04555g	132.102	86.0975	131.095	C6H13NO2	[M+H]+	D-Allo-Isoleucine*	Amino acids and derivatives	Amino acids and derivatives	1509-35-9	1	1.83288e+06	2.14952e+06	1.79542e+06	4.1787e+06	4.10438e+06	3.92068e+06	2.99256e+06	3.34074e+06	3.20278e+06	3.02046e+06	2.99988e+06	2.91603e+06	-	-
Zmyn000230	147.029	57.0344	148.037	C5H8O5	[M-H]-	2-Dehydro-3-deoxy-L-arabinonate	Others	Saccharides	-	3	1.04288e+06	1.10909e+06	1.01068e+06	2.28395e+06	2.22217e+06	2.38705e+06	1.51953e+06	1.45877e+06	1.54453e+06	1.56203e+06	1.50556e+06	1.5269e+06	C00684	ko00053,ko01100
mws0359	241.217	241.218	242.225	C15H30O2	[M-H]-	Pentadecanoic Acid	Lipids	Free fatty acids	1002-84-2	2	606142	503133	477875	409680	614379	362703	300031	267384	349262	358790	347152	358998	C16537	-
pmb3042	491.12	329.1	492.127	C23H24O12	[M-H]-	Tricin-5-O-Glucoside	Flavonoids	Flavones	32769-00-9	3	1.1182e+07	1.00871e+07	11147520	376604	359475	370222	44071.9	42379	60795.3	1.14064e+06	1.18531e+06	1.16207e+06	-	-
mws1078	138.055	92.0495	137.048	C7H7NO2	[M+H]+	Anthranilic Acid	Phenolic acids	Phenolic acids	118-92-3	3	172542	176877	90527.2	133014	144204	112151	84120.7	41516.3	76732.2	109791	105879	109085	C00108	ko00380,ko00400,ko00996,ko01100,ko01110,ko01230
Hmjp005906	344.15	177.05	343.142	C19H21NO5	[M+H]+	N-Trans-Feruloyl-3'-O-methyldopamine*	Alkaloids	Phenolamine	-	1	1.83785e+07	2.0724e+07	2.27516e+07	1.30308e+07	1.11125e+07	1.48136e+07	3.37474e+06	3.95087e+06	3.60925e+06	1.2776e+07	1.23584e+07	1.27853e+07	-	-
Zmbp002538	205.097	146.061	204.09	C11H12N2O2	[M+H]+	1-Methoxy-indole-3-acetamide	Alkaloids	Plumerane	-	1	1.1442e+06	1.21184e+06	1.11369e+06	4.4556e+06	4.41706e+06	4.61099e+06	7.2963e+06	7.45798e+06	7.24166e+06	4.06326e+06	4.15165e+06	4.22507e+06	-	-
Hmpp003270	449.108	287.05	448.101	C21H20O11	[M+H]+	Luteolin-4'-O-glucoside*	Flavonoids	Flavones	6920-38-3	3	1.26308e+06	1.34776e+06	1.30393e+06	1.02441e+06	1.12978e+06	1.04915e+06	9	332754	260696	920497	891538	924147	-	-
mws0982	126.103	68.0495	125.095	C6H11N3	[M+H]+	1-Methylhistamine	Alkaloids	Alkaloids	501-75-7	3	126567	120537	126893	114780	116756	123882	116175	124382	126489	120323	117776	115689	C05127	ko00340,ko01100
mws4052	102.055	56.0496	101.048	C4H7NO2	[M+H]+	1-Aminocyclopropane-1-carboxylic acid	Organic acids	Organic acids	22059-21-8	3	685886	674800	693355	1.54275e+06	1.32382e+06	1.50989e+06	905848	937828	898941	959964	970217	997194	C01234	ko00270,ko01100,ko01110
pmn001691	327.218	291.198	328.225	C18H32O5	[M-H]-	9,12,13-Trihydroxy-10,15-octadecadienoic acid	Lipids	Free fatty acids	-	3	37766.6	29387.3	34918.4	24903.7	23505.6	25514.3	9	9	9	21064	21543.9	21912.6	-	-
Zmhn001036	433.114	271.062	434.121	C21H22O10	[M-H]-	Choerospondin	Flavonoids	Flavanones	81202-36-0	2	4.61941e+06	1.67956e+06	4.25045e+06	3.58205e+07	3.74305e+07	3.49457e+07	2.53874e+07	2.52361e+07	2.32434e+07	18560855	1.92639e+07	1.86878e+07	-	-
Lmbp000728	121.065	77.0388	120.058	C8H8O	[M+H]+	(S)-2-Phenyloxirane	Phenolic acids	Phenolic acids	20780-54-5	1	8.12829e+06	8.47747e+06	8.68206e+06	5.91892e+06	6.44264e+06	5.92218e+06	501599	472710	522323	5.12199e+06	5.29211e+06	5.10595e+06	C20782	ko01100
pmp001079	595.166	287.055	594.159	C27H30O15	[M+H]+	Luteolin-7-O-neohesperidoside (Lonicerin)	Flavonoids	Flavones	25694-72-8	3	67001.2	49888.8	65814.2	72171.6	68542.9	120565	762316	880070	736757	277947	274816	267241	C12630	ko00944
pme1654	209.119	59.0151	210.126	C12H18O3	[M-H]-	Jasmonic acid	Organic acids	Organic acids	77026-92-7	3	418244	370464	377654	514753	489738	532466	39804.6	39560.6	41104.9	313235	325786	322623	C08491	ko00592,ko01100,ko01110,ko04075
MWSmce056	205.093	146.06	204.09	C11H12N2O2	[M+H]+	DL-Tryptophan	Amino acids and derivatives	Amino acids and derivatives	54-12-6	1	1.04248e+06	919696	970038	3.98304e+06	4.33523e+06	4.57251e+06	7.07174e+06	6.67076e+06	6.49283e+06	3.81173e+06	3.96321e+06	3.93061e+06	-	-
pmp001136	284.128	269.105	283.121	C17H17NO3	[M+H]+	Anaxagoreine	Alkaloids	Aporphine alkaloids	77410-38-9	2	3.84772e+06	3.1068e+06	3.08578e+06	1.23361e+07	1.13643e+07	1.08481e+07	1.86221e+06	1.94577e+06	1.7675e+06	3.96015e+06	4.09317e+06	4.1123e+06	-	-
pme0014	148.06	84.0444	147.053	C5H9NO4	[M+H]+	L-Glutamic acid	Amino acids and derivatives	Amino acids and derivatives	56-86-0	3	1.17248e+06	1.09913e+06	1.21175e+06	2.37032e+06	2.20538e+06	2.27105e+06	1.53395e+06	1.47778e+06	1.55065e+06	1.65259e+06	1.58868e+06	1.63692e+06	C00025	ko00220,ko00250,ko00330,ko00332,ko00340,ko00430,ko00470,ko00480,ko00524,ko00630,ko00650,ko00660,ko00860,ko00910,ko00970,ko01100,ko01110,ko01200,ko01210,ko01230,ko01240,ko02010
Zmyn000155	173.105	131.083	174.1	C7H14N2O3	[M-H]-	N-α-Acetyl-L-ornithine	Amino acids and derivatives	Amino acids and derivatives	6205-08-9	3	5.00795e+06	4.9194e+06	4.88321e+06	8.34458e+07	8.45059e+07	8.79136e+07	7.30926e+07	7.13393e+07	7.93202e+07	4.53268e+07	4.56294e+07	4.71261e+07	C00437	ko00220,ko01100,ko01110,ko01210,ko01230
MWS5083	455.097	96.9685	456.105	C17H21N4O9P	[M-H]-	Flavin Single Nucleotide(FMN)	Nucleotides and derivatives	Nucleotides and derivatives	6184-17-4	2	2.02352e+06	2.17441e+06	1.99778e+06	1.03639e+06	1.07774e+06	1.1216e+06	259996	229358	224232	1.1766e+06	1.21874e+06	1.17402e+06	C00061	ko00190,ko00740,ko01100,ko01110,ko01240
Zmjn004133	311.223	293.214	312.23	C18H32O4	[M-H]-	9S-Hydroperoxy-10E,12Z-octadecadienoic acid	Lipids	Free fatty acids	5502-91-0	3	54457.7	41682.9	45764.5	40148.7	39302.6	37841.5	26352.5	30871.5	31102	39566.4	41198.2	39954.2	C14827	ko00591,ko01100
Zazp002547	205.096	146.06	204.09	C11H12N2O2	[M+H]+	cyclo-(Gly-Phe)	Amino acids and derivatives	Amino acids and derivatives	10125-07-2	1	1.15248e+06	932393	1.08866e+06	4.05188e+06	4.68622e+06	4.30333e+06	7.05047e+06	6.95191e+06	7.109e+06	4.23414e+06	4.22944e+06	4.07677e+06	-	-
mws0237	187.098	125.097	188.105	C9H16O4	[M-H]-	Azelaic acid	Organic acids	Organic acids	123-99-9	3	2.35941e+06	2.17335e+06	2.62492e+06	3.60774e+06	4.85781e+06	3.94746e+06	1.92946e+06	1.87492e+06	2.26505e+06	2.65954e+06	2.55502e+06	2.64267e+06	C08261	-
Wafn011571	295.229	195.14	296.235	C18H32O3	[M-H]-	alpha-Hydroxylinoleic acid*	Lipids	Free fatty acids	57818-44-7	1	1.69697e+06	1.49642e+06	1.58758e+06	811729	859322	934990	770026	674154	818497	1.03095e+06	1.06792e+06	1.07269e+06	-	-
Hmdp003901	360.18	285.11	359.173	C20H25NO5	[M+H]+	Cephamonine	Alkaloids	Isoquinoline alkaloids	-	1	2.89723e+07	3.00002e+07	2.98044e+07	7.27935e+06	6.88405e+06	7.26961e+06	104824	57714.1	42417	1.55395e+07	1.56037e+07	1.61597e+07	-	-
pmp001264	274.274	256.265	273.267	C16H35NO2	[M+H]+	Hexadecylsphingosine	Lipids	Sphingolipids	-	2	1.63537e+07	1.69696e+07	1.82662e+07	1.1811e+07	1.18408e+07	1.2246e+07	1.32012e+07	1.02401e+07	1.26736e+07	1.30293e+07	1.36027e+07	1.33832e+07	-	-
mws0582	322.107	130.05	321.099	C11H19N3O6S	[M+H]+	S-(Methyl)glutathione	Amino acids and derivatives	Amino acids and derivatives	2922-56-7	2	578139	616758	524569	988674	935853	968443	1.97176e+06	1.80914e+06	2.03128e+06	1.1741e+06	1.2158e+06	1.22221e+06	C11347	-
Zmhn001358	299.077	137.025	300.084	C13H16O8	[M-H]-	4-O-Glucosyl-4-hydroxybenzoic acid	Phenolic acids	Phenolic acids	-	1	742586	705373	784896	877349	804820	847719	1.70398e+07	1.48782e+07	1.61843e+07	8.15892e+06	8.50167e+06	8.43565e+06	-	-
Hmdp003333	298.144	191.09	297.137	C18H19NO3	[M+H]+	Tuduranine	Alkaloids	Aporphine alkaloids	517-97-5	3	1.67129e+06	1.6191e+06	1.65476e+06	3.45854e+06	3.36281e+06	3.18096e+06	3.42303e+06	5.32598e+06	5.72236e+06	2.55195e+06	2.58349e+06	2.66181e+06	C17077	-
HJAP166	298.135	192.103	297.137	C18H19NO3	[M+H]+	Stepharine	Alkaloids	Isoquinoline alkaloids	2810-21-1	1	2.08336e+07	2.00835e+07	1.94771e+07	2.70213e+07	2.53453e+07	2.59465e+07	2.64547e+07	2.49882e+07	2.2201e+07	2.42566e+07	2.5266e+07	2.51083e+07	-	-
pmb0855	496.34	184.073	495.332	C24H50NO7P	[M+H]+	LysoPC 16:0	Lipids	LPC	17364-16-8	2	3.18035e+07	3.67309e+07	3.57832e+07	1.29105e+07	1.22163e+07	1.32473e+07	6.15173e+06	6.3611e+06	6.44463e+06	1.97098e+07	1.89755e+07	1.97214e+07	-	-
pmd0132	496.34	184.073	495.332	C24H50NO7P	[M+H]+	LysoPC 16:0(2n isomer)	Lipids	LPC	-	1	2.65492e+06	2.50589e+06	2.97023e+06	823575	785903	884976	252291	214713	203753	1.27745e+06	1.23776e+06	1.22492e+06	-	-
pmp000733	266.081	251.058	265.074	C16H11NO3	[M+H]+	Aristolactam AII	Alkaloids	Alkaloids	53948-07-5	1	1.73732e+07	1.70542e+07	1.79904e+07	2.5653e+06	2.87084e+06	2.56746e+06	62020.6	79441.6	86027.6	7.26525e+06	7.46196e+06	7.14461e+06	-	-
Zmdp001647	247.129	184.097	246.122	C10H18N2O5	[M+H]+	γ-Glutamyl-L-valine	Amino acids and derivatives	Amino acids and derivatives	-	1	946183	900262	935325	2.6714e+06	2.5608e+06	2.70793e+06	696004	669329	763906	1.51045e+06	1.46229e+06	1.52557e+06	-	-
Lhbp073008	328.154	178.085	327.147	C19H21NO4	[M+H]+	Scoulerine(stepholidine)	Alkaloids	Aporphine alkaloids	-	1	2.64449e+06	2.79142e+06	2.86299e+06	8.77766e+06	9.44268e+06	9.91288e+06	1.22239e+07	1.15167e+07	1.1617e+07	7.96559e+06	7.66188e+06	7.9587e+06	-	-
pmp000522	340.154	325.12	339.147	C20H21NO4	[M+H]+	(S)-Canadine	Alkaloids	Isoquinoline alkaloids	5096-57-1	1	1.03951e+07	1.08216e+07	1.13105e+07	1.38767e+07	1.38204e+07	1.38069e+07	4.99303e+07	5.40047e+07	5.32895e+07	2.71718e+07	2.83809e+07	2.75655e+07	C03329	ko00950,ko01100,ko01110
Qmdp090306	336.18	231.126	335.173	C18H25NO5	[M+H]+	Cephamorphinanine	Alkaloids	Alkaloids	-	1	1.82412e+06	1.92155e+06	1.86143e+06	1.24235e+06	1.34972e+06	1.233e+06	696811	752005	769317	1323906	1.383e+06	1.36629e+06	-	-
pma1751	286.092	124.039	285.085	C12H15NO7	[M+H]+	N-(beta-D-Glucosyl)nicotinate	Others	Vitamin	-	3	258744	294984	248083	16025.1	9	8246.12	9	9	9	101236	103540	105893	-	-
Rfmb087	311.223	293.213	312.23	C18H32O4	[M-H]-	9-Hydroxy-13-oxo-10-octadecenoic Acid	Lipids	Free fatty acids	-	3	93261.5	80372.7	79636.1	68806.3	68579	67582.6	44730.5	42035	41049.7	60064.6	62793.8	61917.5	-	-
mws0282	203.083	116.051	204.09	C11H12N2O2	[M-H]-	L-Tryptophan	Amino acids and derivatives	Amino acids and derivatives	73-22-3	1	5.36972e+06	4.87999e+06	4.9137e+06	2.19768e+07	1.75937e+07	2.30109e+07	2.83692e+07	3.03765e+07	2.99442e+07	1.97813e+07	1.92264e+07	1.89141e+07	C00078	ko00260,ko00380,ko00400,ko00901,ko00966,ko00970,ko00996,ko01100,ko01110,ko01210,ko01230,ko01240
mws0889	135.03	75.0088	136.037	C4H8O5	[M-H]-	D-Threonic Acid	Others	Saccharides	3909-12-4	3	2.36751e+06	2.38881e+06	2.28273e+06	753868	706210	613591	974589	990978	928295	1.51897e+06	1.47358e+06	1.45308e+06	C21649	-
Lmbn003970	329.233	211.136	330.241	C18H34O5	[M-H]-	9,12,13-TriHOME; 9(S),12(S),13(S)-Trihydroxy-10(E)-octadecenoic acid	Lipids	Free fatty acids	97134-11-7	2	50936	50058.3	51725.9	58762	57275.4	53416.8	9	9	9	36004.8	36713.7	35067.7	C14833	ko00591
Hmdp008493	292.095	264.102	291.089	C18H13NO3	[M+H]+	Lysicamine	Alkaloids	Aporphine alkaloids	15444-20-9	1	1.27087e+06	1.44456e+06	1.12139e+06	2.22328e+06	2.35367e+06	2.17709e+06	75845.7	89002.3	77185.4	1.18645e+06	1.2218e+06	1.16776e+06	-	-
pme3443	207.066	192.041	208.074	C11H12O4	[M-H]-	Sinapinaldehyde	Phenolic acids	Phenolic acids	4206-58-0	3	1.66188e+06	1.67413e+06	2.1678e+06	211821	184870	318724	75302.2	84313.1	92723	1.02342e+06	978479	1.01099e+06	C05610	ko00940,ko01100,ko01110
Lazp003665	525.194	525.196	524.189	C25H32O12	[M+H]+	Nagilactone C glucoside	Terpenoids	Ditepenoids	-	2	2.00855e+07	2.20363e+07	1.18145e+07	2.24666e+07	4.94447e+07	2.9958e+07	4.39769e+07	3.75549e+07	4.47809e+07	3.66067e+07	3.79308e+07	3.82434e+07	-	-
Rfmb091	295.228	195.139	296.235	C18H32O3	[M-H]-	9S-Hydroxy-10E,12Z-octadecadienoic acid*	Lipids	Free fatty acids	15514-85-9	1	1.65043e+06	1.45879e+06	1.55555e+06	879942	905571	867508	796564	692299	771764	1.06972e+06	1.04204e+06	1.09164e+06	C14767	ko00591
Lmqp006559	330.337	312.326	329.329	C20H43NO2	[M+H]+	2-Amino-1,3-eicosanediol	Others	Saccharides	-	3	4.20304e+06	5.29884e+06	4.56947e+06	4.13503e+06	3.83306e+06	3.74211e+06	6.53342e+06	5.16511e+06	7.44136e+06	6.20113e+06	6.40773e+06	6.12231e+06	-	-
Jmgn004021	449.109	269.05	450.116	C21H22O11	[M-H]-	6-C-Glucosyl-2-Hydroxynaringenin	Flavonoids	Flavanones	-	2	232813	247109	280956	1.3183e+06	1.12813e+06	1.14491e+06	802813	709310	793433	675333	695248	663425	-	-
mws0254	156.077	110.071	155.07	C6H9N3O2	[M+H]+	L-Histidine	Amino acids and derivatives	Amino acids and derivatives	71-00-1	1	355989	413033	420780	2.81427e+06	2.73068e+06	2.82305e+06	2.1975e+06	1.76908e+06	2.22352e+06	1.56391e+06	1.63787e+06	1.58601e+06	C00135	ko00340,ko00410,ko00470,ko00970,ko01100,ko01110,ko01230,ko02010
Wafn005994	447.225	315.183	448.231	C21H36O10	[M-H]-	Geranyl 6-O-xylopyranosyl-glucopyranoside	Others	Others	124044-06-0	1	1.10546e+06	1.06281e+06	1.11552e+06	2.98369e+06	2.97873e+06	3.09618e+06	10150.8	9503.68	27584	1.37419e+06	1.43437e+06	1.4321e+06	-	-
Lmbn005822	313.238	223.208	314.246	C18H34O4	[M-H]-	9,10-DHOME; (12Z)-9,10-Dihydroxyoctadec-12-enoic acid	Lipids	Free fatty acids	263399-34-4	3	7049.73	5860.15	6525.22	2821.06	3873.81	2942.56	9	9	9	3499.07	3577.37	3407.96	C14828	ko00591
Lhbp073014	342.17	178.086	341.163	C20H23NO4	[M+H]+	Isocorypalmine(corypalmine)	Alkaloids	Isoquinoline alkaloids	-	1	1.8913e+07	1.81236e+07	1.86685e+07	1.90456e+07	1.88689e+07	20522471	1.46407e+07	1.5874e+07	1.52489e+07	1.83568e+07	1.76556e+07	1.75532e+07	-	-
Hmdp007827	374.161	301.11	373.152	C20H23NO6	[M+H]+	16-Oxoprometaphanine	Alkaloids	Isoquinoline alkaloids	58738-31-1	1	3.04616e+06	3.32306e+06	3.73735e+06	726801	734614	839381	207021	202888	201621	1.55456e+06	1.57318e+06	1.49998e+06	-	-
pme3096	118.015	74.0237	119.022	C3H5NO4	[M-H]-	Aminomalonic acid	Organic acids	Organic acids	1068-84-4	3	924771	1.0987e+06	878006	892067	745125	825832	59617.7	62682.3	48406.2	1.35688e+06	1.37503e+06	1.42352e+06	C00872	-
pmb0034	277.103	148.06	276.096	C10H16N2O7	[M+H]+	L-α-Glutamyl-L-Glutamic Acid	Amino acids and derivatives	Amino acids and derivatives	3929-61-1	3	23655.4	22552.9	43527.7	157661	198096	114098	24276.7	27077.2	32026.1	78046.4	80173	82027.5	C01425	-
mws0749	137.024	93.0346	138.032	C7H6O3	[M-H]-	4-Hydroxybenzoic acid	Phenolic acids	Phenolic acids	99-96-7	3	359574	416050	492719	604790	643529	683738	9	9	9	468549	475787	492005	C00156	ko00130,ko00790,ko01100,ko01110,ko01240
mws0913	447.093	285.041	448.101	C21H20O11	[M-H]-	Kaempferol-3-O-galactoside (Trifolin)*	Flavonoids	Flavonols	23627-87-4	2	3.59004e+06	3.16463e+06	3.50076e+06	1.09195e+07	1.20317e+07	1.20786e+07	2.88589e+06	2.47262e+06	2.57357e+06	5.89449e+06	6.19923e+06	6.02102e+06	C12626	ko00944,ko01110
pme0257	111.02	67.0302	112.027	C4H4N2O2	[M-H]-	Uracil	Nucleotides and derivatives	Nucleotides and derivatives	66-22-8	3	2.22861e+06	1.94552e+06	2.27228e+06	4.03878e+06	4.06198e+06	4.17295e+06	3.25743e+06	3.054e+06	2.87994e+06	2.77221e+06	2.90305e+06	2.78714e+06	C00106	ko00240,ko00410,ko00770,ko01100,ko01232
Lsjp211243	280.094	264.067	279.089	C17H13NO3	[M+H]+	Aristolactam BII	Alkaloids	Alkaloids	53948-09-7	1	1.49086e+06	1.43565e+06	1.37044e+06	6.49694e+06	7.29447e+06	7.04079e+06	666089	751520	741212	3.07921e+06	3.02031e+06	2.92661e+06	-	-
Lmtp001399	312.106	150.054	311.101	C14H17NO7	[M+H]+	5,6-Dihydroxyindole-5-O-β-glucoside	Alkaloids	Plumerane	-	2	379211	525765	370894	604335	767265	686009	57831.1	91215.7	79893.2	349173	338542	356443	-	-
MWSslk133	257.177	195.178	258.183	C14H26O4	[M-H]-	1,14-Tetradecanedioic Acid	Lipids	Free fatty acids	821-38-5	3	62025.1	64257.9	65573.4	53812.1	57011.5	61887.6	51862.2	50731.8	52826.7	51519.8	53385	54231.8	-	-
pmb2640	199.17	199.17	200.178	C12H24O2	[M-H]-	Dodecanoic acid (Lauric acid)	Lipids	Free fatty acids	143-07-7	3	136496	119396	119730	84442.4	106363	96040.1	63513.7	70546.7	82617.5	83794.2	87642.8	83780.5	C02679	ko00061,ko01100,ko01110
Zmsp004363	507.117	303.052	506.106	C23H22O13	[M+H]+	Quercetin-3-O-(6''-O-acetyl)glucoside	Flavonoids	Flavonols	-	3	3.98833e+06	3.93737e+06	3.81637e+06	977558	1.21426e+06	1.12003e+06	33012.7	35241.3	20975.5	1673980	1.74297e+06	1.65977e+06	-	-
MWS201442	267.135	120.081	266.127	C13H18N2O4	[M+H]+	Phe-Thr	Amino acids and derivatives	Amino acids and derivatives	51352-44-4	2	385831	383251	453923	433603	441574	454103	290457	237044	240458	371688	352875	365186	-	-
MWS0205	157.037	97.0027	158.044	C4H6N4O3	[M-H]-	Allantoin	Organic acids	Organic acids	97-59-6	3	25207.5	19907.8	9	121978	90366.7	113935	133332	121995	130749	44592.7	45124.1	46889.7	C01551	-
pmp000724	166.123	121.065	165.115	C10H15NO	[M+H]+	Pseudoephedrine	Alkaloids	Alkaloids	90-82-4	2	219040	215405	227665	703304	691036	688678	1.14478e+06	1.042e+06	1.1531e+06	632257	659100	627900	C02765	ko00996,ko01100
mws0129	285.076	242.053	284.068	C16H12O5	[M+H]+	Genkwanin (Apigenin 7-methyl ether)*	Flavonoids	Flavones	437-64-9	3	180738	189331	178725	41201.1	19565.6	41982.1	9	9	9	79375.5	81573.5	77376	C10046	-
Lmbn005287	311.223	249.225	312.23	C18H32O4	[M-H]-	7S,8S-DiHODE; (9Z,12Z)-(7S,8S)-Dihydroxyoctadeca-9,12-dienoic acid	Lipids	Free fatty acids	143288-65-7	2	590515	569309	575783	1.12832e+06	1.211e+06	1.25734e+06	26816.8	21460.7	25947	557489	586969	566485	C07354	ko00591
mws1013	177.019	133.03	178.027	C9H6O4	[M-H]-	Esculetin (6,7-Dihydroxycoumarin)	Lignans and Coumarins	Coumarins	305-01-1	3	2.44199e+07	2.2936e+07	2.35009e+07	9	9	9	9	9	9	1.05341e+07	1.05636e+07	1.10416e+07	C09263	ko00999,ko01110
MWSmce692	277.218	59.0143	278.225	C18H30O2	[M-H]-	γ-Linolenic Acid	Lipids	Free fatty acids	506-26-3	1	1.21256e+06	1.10939e+06	1.18062e+06	1.05481e+06	1.09513e+06	1.1296e+06	527606	557098	520516	1.00474e+06	952586	980711	C06426	ko00591,ko01040,ko01100
Lmqp000329	296.067	104.108	295.057	C8H14N3O7P	[M+H]+	5-Aminoimidazole ribonucleotide	Nucleotides and derivatives	Nucleotides and derivatives	25635-88-5	1	2.25209e+06	1.90836e+06	2.53226e+06	9.78422e+06	6.83018e+06	9.93452e+06	1.12108e+07	1.2922e+07	1.27475e+07	6.74297e+06	7.05714e+06	7.07553e+06	-	-
Zbzp002227	265.154	145.028	264.147	C14H20N2O3	[M+H]+	N-Feruloylputrescine	Alkaloids	Phenolamine	501-13-3	1	7.4737e+06	8.36516e+06	8.43889e+06	1.40899e+06	1.43164e+06	1.3495e+06	1.00031e+06	964163	890611	4.19415e+06	3.98378e+06	4.03208e+06	C10497	ko00330,ko01100
pmb0197	298.115	166.072	297.107	C11H15N5O5	[M+H]+	N7-Methylguanosine	Nucleotides and derivatives	Nucleotides and derivatives	20244-86-4	3	485095	411799	534031	204968	232742	186021	231515	217260	205107	287810	295988	303848	C20674	-
mws0853	209.082	179.07	210.089	C11H14O4	[M-H]-	Sinapyl alcohol	Phenolic acids	Phenolic acids	537-33-7	3	186875	231712	214727	231325	190866	207287	54377.5	51830.8	41556.6	165618	166577	158440	C02325	ko00940,ko01100,ko01110
Hmdp005188	360.181	253.08	359.173	C20H25NO5	[M+H]+	Cephamuline	Alkaloids	Isoquinoline alkaloids	162990-77-4	1	5.62653e+07	5.82717e+07	5.34425e+07	8.69364e+06	8.72391e+06	1.06068e+07	4.77156e+06	4.93389e+06	4.78534e+06	2.21767e+07	2.14522e+07	2.10154e+07	-	-
pmb2221	318.3	60.0444	317.293	C18H39NO3	[M+H]+	4-Hydroxysphinganine	Lipids	Sphingolipids	554-62-1	1	1.09552e+07	1.13929e+07	1.15554e+07	4.05446e+06	4.23764e+06	1.58189e+06	3.24656e+06	3.296e+06	3.23481e+06	6.23405e+06	6.58274e+06	6.43167e+06	C12144	ko00600,ko01100
pmb0964	366.177	204.124	365.17	C16H23N5O5	[M+H]+	Isopentenyladenine-7-N-glucoside	Nucleotides and derivatives	Nucleotides and derivatives	-	3	3.03239e+06	3.18703e+06	3.34977e+06	868432	746222	869613	611812	600103	720667	1.50943e+06	1.50039e+06	1.57666e+06	-	-
mws1715	252.109	136.062	251.102	C10H13N5O3	[M+H]+	Cordycepin (3'-Deoxyadenosine)*	Nucleotides and derivatives	Nucleotides and derivatives	73-03-0	3	169566	138393	178360	231138	196366	201498	632887	515466	434327	313718	327418	311064	C08431	-
MWSslk132	285.208	223.211	286.214	C16H30O4	[M-H]-	Hexadecanedioic acid	Lipids	Free fatty acids	505-54-4	1	203600	205205	190636	501508	536648	539360	70362	71873.6	73633	258898	273864	266972	C19615	ko00073,ko01100
pmb1754	184.073	125.001	184.073	C5H15NO4P+	[M]+	O-Phosphocholine	Alkaloids	Alkaloids	107-73-3	3	1.92321e+06	1.81647e+06	1.16574e+06	1.26654e+06	1.05841e+06	2.3762e+06	4.93904e+06	5.95502e+06	6.07813e+06	2.76684e+06	2.73846e+06	2.62199e+06	C00588	ko00564,ko01100
pmd0146	548.371	184.073	547.364	C28H54NO7P	[M+H]+	LysoPC 20:2(2n isomer)*	Lipids	LPC	-	3	45489.4	42200.3	52616.6	18676.7	24871.1	19362	5042.5	9	5622.88	23075.3	22004.4	23165.1	-	-
mws0567	146.092	87.0441	145.085	C5H11N3O2	[M+H]+	4-Guanidinobutyric acid	Organic acids	Organic acids	463-00-3	3	1.45379e+06	1.63769e+06	1.68532e+06	811756	884034	863638	6.76834e+06	5.94559e+06	6.16716e+06	2.25255e+06	2.3766e+06	2.35793e+06	C01035	ko00330,ko01100
Lmhn002926	279.05	163.04	280.058	C13H12O7	[M-H]-	p-Coumaroylmalic acid	Phenolic acids	Phenolic acids	-	2	1.05734e+07	1.00547e+07	1.22036e+07	898805	1.08618e+06	989190	9	9	9	3.53195e+06	3.3841e+06	3.34562e+06	-	-
Lmtn004049	263.129	204.115	264.136	C15H20O4	[M-H]-	Abscisic acid	Organic acids	Organic acids	21293-29-8	3	152842	155084	155516	118961	128757	122737	31872	33366.9	31206.8	103968	106944	100964	C06082	ko00906,ko01100,ko01110,ko04075
pmb0468	178.053	161.027	177.046	C6H11NO3S	[M+H]+	N-Formyl-L-Methionine	Amino acids and derivatives	Amino acids and derivatives	4289-98-9	3	5.77101e+06	5.50653e+06	5.7943e+06	2.07516e+07	2.23949e+07	1.93281e+07	1.59412e+06	1.51999e+06	1.55356e+06	9.37476e+06	9.14089e+06	9.68012e+06	C03145	ko00270
pme1286	385.129	250	384.122	C14H20N6O5S	[M+H]+	S-(5'-Adenosy)-L-homocysteine	Amino acids and derivatives	Amino acids and derivatives	979-92-0	3	2.40435e+06	2.32487e+06	2.3169e+06	820924	1.06658e+06	860509	33246.3	37802.7	26548.4	935254	887459	931835	C00021	ko00270,ko01100,ko01230,ko01240
Qmdp090107	356.185	206.118	355.178	C21H25NO4	[M+H]+	Tetrahydropalmatine; Rotundine	Alkaloids	Isoquinoline alkaloids	483-14-7	2	3.05667e+06	2.95357e+06	2.78694e+06	871705	1.02955e+06	966590	481156	520084	492159	1.41971e+06	1.36311e+06	1.34218e+06	C02890	ko00950,ko01110
Hmyn001360	299.113	59.0128	300.136	C18H20O4	[M-H]-	Doitungbiphenyl A	Phenolic acids	Phenolic acids	-	2	9.61904e+06	9.89508e+06	1.05936e+07	8.78208e+06	8.51232e+06	9.01173e+06	6.39232e+06	6.1597e+06	6.29939e+06	8.28852e+06	7.93583e+06	8.39774e+06	-	-
Qmjp110317	344.186	299.128	344.186	C20H26NO4+	[M]+	Xylopinidine	Alkaloids	Alkaloids	-	3	1.45056e+06	1.43109e+06	1.41682e+06	762733	842493	736585	9.66283e+06	9.61685e+06	9.66735e+06	4.28678e+06	4.52175e+06	4.50292e+06	-	-
HJAP064	565.118	317.076	564.111	C25H24O15	[M+H]+	Isorhamnetin-3-O-(6''-malonyl)glucoside	Flavonoids	Flavonols	-	3	1.36818e+06	1.39137e+06	1.48292e+06	1.07624e+06	1.0205e+06	1.02886e+06	82888	79905	56846.5	904625	880627	852895	-	-
Hmxp004541	338.139	323.11	338.139	C20H20NO4+	[M]+	Columbamine	Alkaloids	Isoquinoline alkaloids	3621-36-1	2	1.7554e+06	1.60833e+06	1.6447e+06	2.40802e+06	2.45269e+06	2.26076e+06	1.28427e+07	1.22465e+07	1.26619e+07	6.00266e+06	6.32552e+06	6.02496e+06	C01795	ko00950,ko01110
mws0147	117.056	59.0139	118.063	C5H10O3	[M-H]-	β-Hydroxyisovaleric acid	Organic acids	Organic acids	625-08-1	3	260401	284831	306168	173027	190059	209242	66065	72841.5	56927.2	155067	151780	160963	C20827	ko00280,ko01100
pmp001253	625.255	488.171	624.247	C36H36N2O8	[M+H]+	Cannabisin F	Alkaloids	Phenolamine	163136-19-4	1	2.1842e+07	2.10538e+07	2.0931e+07	2.17738e+07	2.1446e+07	1.98175e+07	1.50268e+06	1.74944e+06	1.62791e+06	1.47174e+07	1.53116e+07	1.44452e+07	C17910	-
pme3337	384.115	252.073	383.108	C14H17N5O8	[M+H]+	Succinyladenosine	Nucleotides and derivatives	Nucleotides and derivatives	4542-23-8	1	1.54245e+07	1.49629e+07	1.4828e+07	2.47205e+07	2.45997e+07	2.20496e+07	6.79774e+07	6.51838e+07	6.41645e+07	3.53677e+07	3.52729e+07	3.35207e+07	-	-
Hmqp006235	516.304	184.073	515.301	C26H46NO7P	[M+H]+	LysoPC 18:4	Lipids	LPC	-	3	323641	304644	345572	92164	87631.4	95720.4	5279.98	4581.72	2875.1	131982	139503	133118	-	-
MWS3036	147.03	85.0297	148.037	C5H8O5	[M-H]-	3-Hydroxyglutaric acid	Organic acids	Organic acids	638-18-6	3	1.64017e+06	880049	1.14783e+06	1.49258e+06	1.53137e+06	1.51547e+06	1.22155e+06	1.16298e+06	1.16003e+06	1.34034e+06	1.41429e+06	1.34564e+06	-	-
mws0014	193.051	134.037	194.058	C10H10O4	[M-H]-	Ferulic acid	Phenolic acids	Phenolic acids	537-98-4	3	9.22985e+07	9.2717e+07	8.7155e+07	706893	738462	618907	43021.4	51380.3	48670.9	7.7041e+06	8.14988e+06	7.78259e+06	C01494	ko00940,ko01100,ko01110
Lmyn012331	281.249	281.249	282.256	C18H34O2	[M-H]-	Petroselinic acid*	Lipids	Free fatty acids	593-39-5	1	2.81074e+07	2.74446e+07	2.9037e+07	3.20101e+07	2.86911e+07	2.80556e+07	3.06326e+07	2.97349e+07	2.99618e+07	2.8908e+07	2.99055e+07	3.07109e+07	C08363	-
Zmwp005562	284.126	147.042	283.121	C17H17NO3	[M+H]+	cis-N-p-Coumaroyltyramine*	Alkaloids	Phenolamine	-	1	6.67866e+06	6.76527e+06	6.70836e+06	1.22681e+07	1.26188e+07	1.31419e+07	38750.7	49789.3	31668.3	7.12676e+06	7.51289e+06	7.135e+06	-	-
pmp001270	494.324	184.073	493.317	C24H48NO7P	[M+H]+	LysoPC 16:1*	Lipids	LPC	76790-27-7	1	285566	291926	362223	108308	66765.2	92157.5	9	9	9	152092	148778	143181	-	-
MWStz247	338.139	322.108	337.131	C20H19NO4	[M+H]+	Dehydrocrebanine	Alkaloids	Aporphine alkaloids	77784-22-6	1	907491	988939	973898	984885	1.17244e+06	1.19026e+06	6.04294e+06	6.16467e+06	6.27028e+06	3.0341e+06	3.20961e+06	3.06125e+06	-	-
Lmhp008688	500.277	359.258	499.27	C25H42NO7P	[M+H]+	LysoPE 20:5	Lipids	LPE	-	2	48200.5	48486.6	46540.8	19801.7	19164.3	17438.2	9	9	9	21953	22007.8	20837.6	-	-
Zmhn001926	299.077	137.025	300.084	C13H16O8	[M-H]-	1-O-Salicyloyl-β-D-glucose	Phenolic acids	Phenolic acids	60517-74-0	1	805123	791618	868300	905150	980890	930845	1.87275e+07	1.81138e+07	1.85524e+07	9.12485e+06	9.19829e+06	9.65185e+06	-	-
Cmxp003240	328.158	178.088	327.147	C19H21NO4	[M+H]+	Demethylcorydalmine	Alkaloids	Isoquinoline alkaloids	120566-88-3	1	1.19625e+06	1.75208e+06	1.73857e+06	4.13464e+06	4.08711e+06	4.33552e+06	1.16687e+07	1.0795e+07	1.12993e+07	6.04636e+06	6.15564e+06	6.41822e+06	-	-
pmp000734	292.06	274.052	291.053	C17H9NO4	[M+H]+	Norcepharadione A	Alkaloids	Aporphine alkaloids	-	3	129063	120066	103571	9	9	9	9	9	9	49248.9	46981.2	46493	-	-
Lmbn004240	329.233	199.135	330.241	C18H34O5	[M-H]-	9,10-Dihydroxy-12,13-epoxyoctadecanoic acid	Lipids	Free fatty acids	-	2	123957	164758	131706	124045	129347	207681	150329	147012	143733	124598	128850	132583	C14837	ko00591
pmp000727	288.134	177.054	287.127	C15H17N3O3	[M+H]+	Feruloylhistamine	Alkaloids	Phenolamine	94848-18-7	2	1.07397e+06	1.01339e+06	999093	1.91672e+06	1.98813e+06	2.19145e+06	5.21298e+06	5.17371e+06	4.86071e+06	2.24975e+06	2.32715e+06	2.1873e+06	-	-
Cmxp003676	342.176	178.091	341.163	C20H23NO4	[M+H]+	Corypalmine	Alkaloids	Isoquinoline alkaloids	6018-40-2	1	9	9	9	2.12967e+07	2.23606e+07	2.19412e+07	1.73369e+07	1.63107e+07	1.63262e+07	2.16469e+07	2.03397e+07	2.10249e+07	-	-
Hmhn002787	443.192	161.04	444.2	C21H32O10	[M-H]-	(1'R,3R,5R,8'S)-Dihydrophaseic acid-O-β-D-glucoside	Phenolic acids	Phenolic acids	-	1	45867.6	44076.6	49354.1	95647.7	84087.4	97413.4	523530	481662	472651	243689	233017	247584	-	-
pmb0801	346.113	184.06	345.106	C14H19NO9	[M+H]+	4-Pyridoxic acid-O-glucoside	Others	Vitamin	-	3	447246	451754	412955	178712	183759	203473	3.33669e+06	3.22054e+06	3.30677e+06	1.1045e+06	1.17284e+06	1.12241e+06	-	-
Hmdp005882	432.202	241.08	431.194	C23H29NO7	[M+H]+	Cephakicine	Alkaloids	Isoquinoline alkaloids	-	1	1.1215e+07	1.18907e+07	1.17473e+07	2.44245e+07	2.24136e+07	2.51584e+07	46973.9	14928.8	15682.1	1.10948e+07	1.16474e+07	1.1776e+07	-	-
Lmlp001118	448.197	286.146	447.189	C23H29NO8	[M+H]+	3'-Glucosyl-6,7-dihydroxy-N-methyl-benzyltetrahydroisoquinoline	Alkaloids	Isoquinoline alkaloids	-	2	2.46185e+07	2.30483e+07	2.52062e+07	1.45743e+07	1.37039e+07	1.53277e+07	1.74517e+07	1.76216e+07	1.73138e+07	1.96689e+07	1.91901e+07	1.84743e+07	-	-
pme0057	136.043	118.032	135.035	C4H9NO2S	[M+H]+	L-Homocysteine	Amino acids and derivatives	Amino acids and derivatives	6027-13-0	3	264061	269845	251713	2.09289e+06	2.00475e+06	2.03792e+06	3.13019e+06	3.20984e+06	3.23674e+06	1.36973e+06	1.44983e+06	1.44458e+06	C00155	ko00270,ko00920,ko01100,ko01110,ko01230
Qmyp081701	335.257	95.0484	334.214	C20H30O4	[M+H]+	13-Epipreleoheterin	Terpenoids	Ditepenoids	-	2	997348	978928	1.03423e+06	380650	338725	315375	9	31201.8	19530.3	474286	501335	475423	-	-
mws0096	355.119	340.095	356.126	C20H20O6	[M-H]-	Piperitol	Lignans and Coumarins	Lignans	52151-92-5	3	102784	119830	137407	33671	29711.1	35784.1	9	9	9	53303.3	56418.4	56303.3	C21954	-
pmp000571	271.06	153.018	270.053	C15H10O5	[M+H]+	Apigenin; 4',5,7-Trihydroxyflavone	Flavonoids	Flavones	520-36-5	3	245320	250994	247546	46417.2	48570.4	42755.7	9	9	9	123797	131068	124356	C01477	ko00941,ko00943,ko00944,ko01100,ko01110
Lmhp009769	466.293	325.274	465.286	C22H44NO7P	[M+H]+	LysoPE 17:1*	Lipids	LPE	-	3	58819	67938.1	58552.9	34083.5	25596.8	25460.6	16463	18254.2	20127.8	33262.6	32700.9	34781.7	-	-
Hmtn001302	299.078	137.024	300.084	C13H16O8	[M-H]-	Glucosyloxybenzoic acid	Phenolic acids	Phenolic acids	-	2	778700	798921	819827	1.00185e+06	921695	986550	1.89724e+07	1.83455e+07	1.89025e+07	9.08228e+06	9.63021e+06	9.58092e+06	-	-
Lmbn001467	158.082	116.072	159.089	C7H13NO3	[M-H]-	5-Acetamidopentanoic Acid	Organic acids	Organic acids	1072-10-2	3	117557	145943	152278	93213.7	88630.3	67141.9	177209	171813	167098	142341	134136	135216	C03087	ko00310,ko01100
Qagp006800	625.253	351.087	624.247	C36H36N2O8	[M+H]+	Lyciumamide B	Alkaloids	Phenolamine	-	1	2.53501e+07	2.54944e+07	2.5629e+07	2.40188e+07	2.36781e+07	2.52727e+07	1.90713e+06	2.42076e+06	2.33627e+06	1.70897e+07	1.81702e+07	1.73186e+07	-	-
pme0230	268.104	136.062	267.097	C10H13N5O4	[M+H]+	Adenosine*	Nucleotides and derivatives	Nucleotides and derivatives	58-61-7	1	1.72587e+06	1.88273e+06	1.93751e+06	2.93893e+06	2.68246e+06	3.07213e+06	463865	404549	442557	1.86128e+06	1.86382e+06	1.75939e+06	C00212	ko00230,ko01100,ko01232,ko02010
mws0628	121.029	92.0268	122.037	C7H6O2	[M-H]-	4-Hydroxybenzaldehyde	Phenolic acids	Phenolic acids	123-08-0	3	1.77877e+06	1.64991e+06	1.75186e+06	1.51786e+06	1.67348e+06	1.70565e+06	388881	424598	441258	1.21743e+06	1.29552e+06	1.28023e+06	C00633	ko01100
Lhhp120823	193.084	105.069	192.079	C11H12O3	[M+H]+	Eugenyl formate	Others	Others	-	1	976898	969015	949577	2.79731e+06	2.52993e+06	2.85171e+06	4.96103e+06	5670023	5.34065e+06	2.64407e+06	2.53857e+06	2.7096e+06	-	-
pmb0484	104.107	60.0808	104.107	C5H14NO+	[M]+	Choline	Alkaloids	Alkaloids	62-49-7	3	993044	896851	1.0333e+06	669213	709580	873480	424023	392334	335356	745736	732825	780727	C00114	ko00260,ko00564,ko01100,ko02010
Lhsp101904	235.169	179.105	234.162	C15H22O2	[M+H]+	polygodial	Terpenoids	Sesquiterpenoids	6754-20-7	1	776130	816073	921773	731467	731941	724232	793967	760723	782174	711160	739928	759368	C09712	-
mws0367	277.217	277.217	278.225	C18H30O2	[M-H]-	α-Linolenic Acid	Lipids	Free fatty acids	463-40-1	1	3.31478e+07	3.12688e+07	3.23943e+07	2.54761e+07	2.54352e+07	3.00557e+07	1.30421e+07	1.23814e+07	1.46837e+07	2.50222e+07	2.5341e+07	2.37903e+07	C06427	ko00592,ko01040,ko01100,ko01110
pme2596	184.06	148.039	183.053	C8H9NO4	[M+H]+	4-Pyridoxic acid	Others	Vitamin	82-82-6	3	454994	434359	454770	300378	296354	317195	247049	471293	443796	351817	357734	374924	C00847	ko00750,ko01100
pma3101	256.082	124.039	256.082	C11H14NO6+	[M]+	Nicotinate D-ribonucleoside	Others	Vitamin	17720-18-2	3	131232	198123	256639	251129	261178	275537	936075	1.02601e+06	989882	296380	313112	314988	C05841	ko00760,ko01100
mws1491	279.233	59.0139	280.24	C18H32O2	[M-H]-	Linoleic acid	Lipids	Free fatty acids	60-33-3	1	2954.13	3122.46	1270.06	2528.37	2292.53	2508.29	2786.61	1668.53	3045.06	2400.88	2554.36	2428.34	C01595	ko00591,ko01040,ko01100
Qmdp083007	334.164	213.091	333.158	C18H23NO5	[M+H]+	Isostephaboline	Alkaloids	Terpenoid alkaloids	-	3	165001	193301	181962	582699	516168	550760	118621	147541	101183	306364	286819	294537	-	-
Hmdp009520	306.074	278.08	305.069	C18H11NO4	[M+H]+	Cepharadione A	Alkaloids	Aporphine alkaloids	55610-01-0	3	50274.6	37919.3	40246.8	9	9	9	9	9	9	21619.7	20489.2	20359.7	-	-
Lmbn007891	313.238	183.14	314.246	C18H34O4	[M-H]-	Hydroxy ricinoleic acid	Lipids	Free fatty acids	-	1	13771.6	12541.4	13892.4	26974.6	27459.7	26499	9	6101.26	6152.49	16199.6	16111	15237.8	-	-
Xmsn002700	465.125	303.051	466.111	C21H22O12	[M-H]-	Taxifolin-3'-O-glucoside	Flavonoids	Flavanonols	31106-05-5	3	75231.3	102680	80766.2	475611	421393	413801	347966	304215	354875	252393	248620	264987	-	-
pmn001583	609.146	300.029	610.153	C27H30O16	[M-H]-	Quercetin-3-O-robinobioside	Flavonoids	Flavonols	52525-35-6	1	23939.8	24479.7	18708.1	74055.4	19789	21300	32530.6	22852.5	36453	28532.2	27117.3	28913.3	-	-
Zmgn001448	175.061	115.04	176.069	C7H12O5	[M-H]-	2-Propylmalic Acid*	Organic acids	Organic acids	-	3	94257.5	89254.4	98528.8	170470	158438	156360	46013.6	47355.5	48676.5	108937	112475	116504	C05994	ko00620
Lmbn001754	175.061	115.04	176.069	C7H12O5	[M-H]-	3-Isopropylmalic Acid*	Organic acids	Organic acids	921-28-8	3	94257.5	89254.4	98528.8	170470	158438	156360	46013.6	47355.5	48676.5	108937	112475	116504	C04411	ko00290,ko01100,ko01110,ko01210,ko01230
mws4002	154.086	137.06	153.079	C8H11NO2	[M+H]+	Dopamine	Alkaloids	Phenolamine	51-61-6	1	387856	475826	434480	502461	487726	477574	184516	184138	194709	367630	387402	391765	C03758	ko00350,ko00950,ko00965,ko01100,ko01110
Hmcp009963	180.137	123.07	180.138	C11H18NO+	[M]+	Candicine	Alkaloids	Phenolamine	6656-13-9	2	572712	483701	442678	173901	200491	173880	114739	87407.5	130582	271298	265840	253912	C10575	-
Zmyn004676	293.213	113.098	294.219	C18H30O3	[M-H]-	17-Hydroxylinolenic acid	Lipids	Free fatty acids	-	2	373196	325365	364688	266601	258984	260874	189906	174298	189084	256995	251013	268234	C16346	ko00592
Wafn002827	357.119	195.067	358.126	C16H22O9	[M-H]-	Dihydroferulic acid glucoside	Phenolic acids	Phenolic acids	-	1	6.40454e+06	6.69244e+06	6.78898e+06	427676	400290	390656	126473	112433	118898	2.93794e+06	3.03916e+06	3.14548e+06	-	-
Lmsn003111	325.093	145.03	326.1	C15H18O8	[M-H]-	1-O-p-Coumaroyl-β-D-glucose	Phenolic acids	Phenolic acids	7139-64-2	1	437642	431662	452132	5.65968e+06	5.13032e+06	5.07228e+06	7.69484e+06	6.7122e+06	8.13551e+06	3.12599e+06	3.31573e+06	3.12725e+06	C16827	-
Lmxp001668	151.075	91.0542	150.068	C9H10O2	[M+H]+	2-Methoxy-4-ethenylphenol	Phenolic acids	Phenolic acids	7786-61-0	1	2.52187e+06	2.66482e+06	2.23801e+06	2.82529e+06	2.78266e+06	3.112e+06	6.21699e+06	6.7811e+06	6.51912e+06	3.93541e+06	3.71643e+06	3.70507e+06	C17883	-
Hmcp003852	223.206	207.03	222.198	C15H26O	[M+H]+	Elemol	Terpenoids	Sesquiterpenoids	639-99-6	2	1.0188e+08	100109934	1.05998e+08	1.05321e+08	9.92571e+07	1.02506e+08	1.11923e+08	1.18786e+08	1.14108e+08	9.39976e+07	9.33264e+07	8.82341e+07	-	-
pme1383	170.081	134.06	169.074	C8H11NO3	[M+H]+	Pyridoxine	Others	Vitamin	65-23-6	2	710797	685751	746156	783025	815144	786104	531382	541097	521958	605697	616045	646854	C00314	ko00750,ko01100,ko01240
Hmgp006701	625.254	325.108	624.247	C36H36O8N2	[M+H]+	Lyciumamide A	Alkaloids	Phenolamine	-	3	5.88483e+06	5.96552e+06	5.56175e+06	5.3405e+06	5.10881e+06	5.55917e+06	406361	486435	515271	3.88978e+06	3.93267e+06	3.68567e+06	-	-
mws0232	377.146	243.088	376.138	C17H20N4O6	[M+H]+	Riboflavin (Vitamin B2)	Others	Vitamin	83-88-5	1	9.72858e+06	8.99452e+06	1.03879e+07	1.86706e+06	1.65834e+06	2.0922e+06	386311	344026	417953	4.53531e+06	4.46881e+06	4.76979e+06	C00255	ko00740,ko01100,ko01110,ko01240,ko02010
Hamp001749	192.101	177.078	191.095	C11H13NO2	[M+H]+	pycnarrhine	Alkaloids	Alkaloids	-	3	3.76938e+06	3.69692e+06	3.74157e+06	1.44779e+06	1.49003e+06	1.54058e+06	477981	465552	499095	2.07503e+06	2.18544e+06	2.04892e+06	-	-
MWSmce539	315.253	185.116	314.246	C18H34O4	[M+H]+	Dibutyl sebacate	Lipids	Free fatty acids	109-43-3	3	9	9	9	4469.61	3031.07	4951.53	9	9	9	4573.9	4295.58	4550.65	-	-
Lmbn005923	277.217	59.0139	278.225	C18H30O2	[M-H]-	Crepenynic acid	Lipids	Free fatty acids	2277-31-8	1	1.19631e+06	1.14974e+06	1.07595e+06	1.06942e+06	1.06568e+06	1.15225e+06	471670	555157	493030	930273	893560	957363	C07289	ko00591
MA10039492	173.009	71.0341	174.016	C6H6O6	[M-H]-	Dehydroascorbic acid	Others	Vitamin	490-83-5	2	84825.9	50988.5	53183.6	306588	311232	190651	9	9	9	120387	117133	125468	C05422	ko00053,ko00480,ko01100
pme1987	88.0404	71.0124	89.0477	C3H7NO2	[M-H]-	L-Alanine	Amino acids and derivatives	Amino acids and derivatives	56-41-7	3	5834.92	5347.94	4935.23	8265.4	16042.4	15867.8	7829.38	8939.93	8941.43	7292.92	7779.89	7377.95	C00041	ko00250,ko00270,ko00430,ko00450,ko00470,ko00710,ko00970,ko01100,ko01110,ko01200,ko01230,ko02010,ko04122
Hmln002806	335.077	179.03	336.084	C16H16O8	[M-H]-	5-O-Caffeoylshikimic acid	Phenolic acids	Phenolic acids	180981-12-8	3	141931	148968	167143	18703.4	23332.3	26635.5	9	9	9	65854.3	66346.9	70141	C10434	ko00940,ko00941,ko00945,ko01100,ko01110
Sakn002857	447.15	315.108	448.158	C19H28O12	[M-H]-	3,4-Dihydroxyphenethyl alcohol-8-O-[β-D-apinosyl(1→3)]-β-D-glucoside	Phenolic acids	Phenolic acids	-	2	773863	817508	688205	240446	258643	258520	2.58782e+06	2.68104e+06	2.47787e+06	1.3246e+06	1.3995e+06	1.31311e+06	-	-
pme0006	116.071	70.0651	115.063	C5H9NO2	[M+H]+	L-Proline	Amino acids and derivatives	Amino acids and derivatives	147-85-3	1	454358	349101	469860	1.87992e+06	1.56715e+06	1.84372e+06	2.10113e+06	2.38507e+06	2.51413e+06	1.1817e+06	1.14891e+06	1.10216e+06	C00148	ko00330,ko00332,ko00470,ko00970,ko01100,ko01110,ko01230,ko02010
MWS00330g	116.071	70.0662	115.063	C5H9NO2	[M+H]+	1-Amino-1-cyclobutane-carboxylic-acid	Amino acids and derivatives	Amino acids and derivatives	22264-50-2	1	454358	349101	469860	1.87992e+06	1.56715e+06	1.84372e+06	2.10113e+06	2.38507e+06	2.51413e+06	1.1817e+06	1.14891e+06	1.10216e+06	-	-
Zmdn002400	451.125	289.073	452.132	C21H24O11	[M-H]-	Epicatechin-3'-O-β-D-glucopyranoside*	Flavonoids	Flavanols	-	2	462842	480927	488809	286778	272761	298507	476968	453313	443216	408195	417079	389356	-	-
pmf0348	187.134	97.0648	188.141	C10H20O3	[M-H]-	2,6-Dimethyl-7-octene-2,3,6-triol	Others	Saccharides	73815-21-1	3	232641	199220	226629	350423	449036	361835	182246	151654	208114	250671	235193	249321	-	-
mws5042	223.108	120.088	222.1	C11H14N2O3	[M+H]+	L-Glycyl-L-phenylalanine*	Amino acids and derivatives	Amino acids and derivatives	721-66-4	1	706364	759982	742753	356955	347222	355972	120666	124427	126805	373911	397637	374886	-	-
Jmwn002620	341.086	161.02	342.095	C15H18O9	[M-H]-	Vanillic Acid-4-O-Glucuronide	Phenolic acids	Phenolic acids	-	1	234382	284800	246022	144945	130137	137064	448409	445684	425322	295632	313373	315423	-	-
Cmyp003774	356.186	192.104	355.178	C21H25NO4	[M+H]+	Corybulbine*	Alkaloids	Isoquinoline alkaloids	518-77-4	1	1.95654e+07	1.87814e+07	1.96682e+07	2.3789e+07	2.92194e+07	2.37515e+07	3.21596e+07	3.09578e+07	3.27361e+07	2.21196e+07	2.33816e+07	2.36524e+07	-	-
pme0026	147.113	84.0808	146.106	C6H14N2O2	[M+H]+	L-Lysine	Amino acids and derivatives	Amino acids and derivatives	56-87-1	2	106034	87925.8	89249.2	1.49605e+06	1.33324e+06	1.2709e+06	1.48501e+06	1.45429e+06	1.44877e+06	953026	923301	887704	C00047	ko00300,ko00310,ko00470,ko00780,ko00960,ko00970,ko01100,ko01110,ko01210,ko01230,ko02010
Hmdp004472	326.136	311.11	325.131	C19H19NO4	[M+H]+	Oliveridine	Alkaloids	Aporphine alkaloids	53602-02-1	1	1.19458e+07	1.16552e+07	3.06915e+07	9.66744e+06	1.14751e+07	1.04935e+07	8.63703e+07	8.32232e+07	8.42553e+07	3.4116e+07	3.52536e+07	3.28244e+07	-	-
Zmyn004548	291.197	235.174	292.204	C18H28O3	[M-H]-	12-Oxo-phytodienoic acid	Lipids	Free fatty acids	85551-10-6	3	12725.7	11197.8	12321.7	8131.26	8572.66	9000.29	5228.23	4269.74	5134.01	9031.8	9644.63	9119.16	C01226	ko00592,ko01100,ko01110
Lchp000221	207.064	91.0548	206.058	C11H10O4	[M+H]+	(Z)-3-Ethylidene-7-hydroxy-6-methoxyphthalide	Others	Others	-	2	1.64379e+06	1.6591e+06	1.68794e+06	505660	604448	521191	102540	9	108623	757671	784167	814348	-	-
Hmdp002559	334.166	243.1	333.158	C18H23NO5	[M+H]+	Sinococuline	Alkaloids	Alkaloids	109351-36-2	2	291818	262287	272886	1.07232e+06	925359	983507	192354	170581	240931	441260	458843	426913	-	-
pmn001644	519.078	300	520.085	C23H20O14	[M-H]-	Quercetin-3-O-(2''-O-acetyl)glucuronide	Flavonoids	Flavonols	-	3	192453	157729	173533	1.28932e+06	1.2158e+06	1251180	2.5249e+06	2.76587e+06	2.60325e+06	1.28337e+06	1.34587e+06	1.37898e+06	-	-
MWS0946	378.242	78.9594	379.249	C18H38NO5P	[M-H]-	Sphingosine-1-Phosphate	Lipids	Sphingolipids	26993-30-6	2	12827.5	18471	16198	25722.8	15405.2	15577.6	127375	112486	128444	48543.8	50251.9	46720.9	C06124	ko00600,ko01100
Hmln003529	401.146	269.11	402.153	C18H26O10	[M-H]-	Benzyl β-primeveroside	Phenolic acids	Phenolic acids	130622-31-0	1	375672	337455	297804	469080	418322	448250	3.61362e+06	3.5599e+06	2.69815e+06	1.2785e+06	1.36863e+06	1.29482e+06	-	-
pme3968	166.072	149.046	165.065	C6H7N5O	[M+H]+	7-Methylguanine	Nucleotides and derivatives	Nucleotides and derivatives	578-76-7	3	196321	220885	229663	177205	131731	175346	48582.4	58514.4	49546.2	134772	143014	133886	C02242	-
Zmhn002301	325.093	163.039	326.1	C15H18O8	[M-H]-	p-Coumaric acid-4-O-glucoside	Phenolic acids	Phenolic acids	117405-48-8	2	9	9	9	397835	396157	407121	505969	556240	574212	289977	291263	272556	C06739	-
pme2122	112.087	95.0604	111.08	C5H9N3	[M+H]+	Histamine	Alkaloids	Alkaloids	51-45-6	3	47277.5	45324	71874.9	285987	249894	297178	251468	136999	258267	161285	152890	164227	C00388	ko00340,ko01100,ko01110
Wagp001741	429.187	267.136	428.18	C19H28N2O9	[M+H]+	N-(gamma-L-glutamyl)tyramine O-glucoside	Alkaloids	Phenolamine	-	2	864356	750580	864184	706932	807516	914686	789944	817292	886757	818456	761654	802593	-	-
mws0262	149.009	87.0088	150.016	C4H6O6	[M-H]-	L-Tartaric acid	Organic acids	Organic acids	87-69-4	3	80212	30127	51271.7	53011.8	94973.2	47615.9	61792.6	62179.5	47885.8	63340.1	60270.4	64831.8	C00898	ko00630,ko01100
Lmlp001545	344.188	299.126	343.178	C20H25NO4	[M+H]+	3',6-Dihydroxy-4',7-dimethoxyl-N,N-dimethyltetrahydroisoquinoline	Alkaloids	Isoquinoline alkaloids	-	1	1.2712e+06	1.4018e+06	1.44087e+06	793905	831301	784985	9.90085e+06	1.03426e+07	9.41459e+06	4.83081e+06	4.48806e+06	4.62334e+06	-	-
pmb0628	613.176	451.1	612.169	C27H32O16	[M+H]+	Eriodictyol-8-C-glucoside-4'-O-glucoside	Flavonoids	Flavanones	-	3	231265	123452	246634	121129	103834	146100	687722	780809	597841	343814	344834	367031	-	-
pme0534	195.051	75.0095	196.058	C6H12O7	[M-H]-	Gluconic acid	Others	Saccharides	526-95-4	1	1.17953e+07	1.19461e+07	1.25421e+07	1.82026e+07	1.98025e+07	1.90839e+07	1.31696e+07	1.33338e+07	1.34116e+07	1.1527e+07	1.07233e+07	1.09563e+07	C00257	ko00030,ko01100,ko01110,ko01200
Hmdp005125	324.119	309.09	324.123	C19H18NO4+	[M]+	Dehydrodiscretamine	Alkaloids	Isoquinoline alkaloids	-	1	10348619	1.00717e+07	1.01924e+07	1.83789e+07	1.95805e+07	1.88983e+07	2.12136e+07	2.05855e+07	1.92802e+07	1.17592e+07	1.26692e+07	1.21529e+07	-	-
MWSmce089	284.122	147.043	283.121	C17H17NO3	[M+H]+	p-Coumaroyltyramine*	Alkaloids	Phenolamine	36417-86-4	1	6.17365e+06	6.87305e+06	6.80496e+06	1.22166e+07	1.28043e+07	1.3132e+07	41048.1	33929.8	54007.6	7.26366e+06	7.70318e+06	7.79656e+06	-	-
Lwhp010633	160.075	115.053	159.068	C10H9NO	[M+H]+	Echinopsine	Alkaloids	Quinoline alkaloids	83-54-5	1	739883	708275	599727	2.41482e+06	2.47869e+06	2.31934e+06	177349	203053	195516	1.1812e+06	1.15097e+06	1.09632e+06	-	-
pmp000463	314.175	299.152	313.168	C19H23NO3	[M+H]+	Lotusine	Alkaloids	Isoquinoline alkaloids	6871-67-6	1	9.87969e+06	8.80431e+06	1.02784e+07	6.14695e+06	6.49327e+06	6.83314e+06	5.22912e+06	5.68448e+06	5.56341e+06	6.29874e+06	6.19735e+06	6.65658e+06	C17567	-
pmf0175	157.16	157.16	158.167	C10H22O	[M-H]-	2-Decanol*	Others	Saccharides	1120-06-5	3	2.01364e+06	2.13893e+06	1.90807e+06	1.86721e+06	1.90335e+06	1.89776e+06	1.59665e+06	1.50517e+06	1.62378e+06	1.73581e+06	1.87315e+06	1.80538e+06	-	-
ML10197929	130.087	88.0403	131.07	C4H9N3O2	[M-H]-	Creatine	Organic acids	Organic acids	57-00-1	3	20404.5	21002.6	26400.4	31172.2	27134.6	24115.4	138612	127009	266086	53063.2	55558.6	51532.8	C00300	ko00260,ko00330,ko01100
Lmyn007883	287.223	287.223	288.23	C16H32O4	[M-H]-	9,16-Dihydroxypalmitic acid	Lipids	Free fatty acids	38076-49-2	3	435283	479395	439581	1.89063e+06	1.94614e+06	2.06597e+06	9	9	9	770549	831583	804118	-	-
Cmyp003393	342.171	178.086	341.163	C20H23NO4	[M+H]+	Thaliporphine	Alkaloids	Aporphine alkaloids	5083-88-5	1	1.98647e+07	1.84166e+07	1.94074e+07	1.88532e+07	1.95228e+07	1.92468e+07	1.52209e+07	1.45841e+07	1.57626e+07	1.86999e+07	1.76649e+07	1.73968e+07	-	-
ML10171848	147.03	85.0291	148.037	C5H8O5	[M-H]-	D-Arabinono-1,4-lactone	Others	Saccharides	2782-09-4	3	1.88505e+06	2.00598e+06	1.95733e+06	2.30572e+06	2.3157e+06	2.03001e+06	1.20934e+06	1.26264e+06	1.4838e+06	1.85797e+06	2.00205e+06	1.96581e+06	C00652	ko00053,ko01100
Hmcp001636	509.128	347.07	508.122	C23H24O13	[M+H]+	Limocitrin-7-O-glucoside	Flavonoids	Flavonols	-	3	437494	509983	525442	109714	460306	227925	74821	65759.7	55065.4	215193	230484	230029	-	-
Lssp210092	314.139	177.054	313.131	C18H19NO4	[M+H]+	N-trans-ferulic tyramine*	Others	Saccharides	-	1	2.80246e+06	3.04357e+06	3.18894e+06	1.07364e+06	1.0352e+06	1.16502e+06	76554.2	95930.8	81446.3	1.44396e+06	1.55586e+06	1.47575e+06	-	-
mws0470	117.019	73.0295	118.027	C4H6O4	[M-H]-	Methylmalonic acid*	Organic acids	Organic acids	516-05-2	3	4.52479e+07	6.70283e+07	6.72639e+07	2.82426e+07	3.23579e+07	2.05721e+07	1.49335e+06	1.38169e+06	1.23754e+06	4.05007e+07	3.76657e+07	4.00528e+07	C02170	ko00240,ko00280,ko00640,ko01100
mws0192	117.019	73.0295	118.027	C4H6O4	[M-H]-	Succinic acid*	Organic acids	Organic acids	110-15-6	3	4.52479e+07	6.70283e+07	6.72639e+07	2.82426e+07	3.23579e+07	2.05721e+07	1.49335e+06	1.38169e+06	1.23754e+06	4.05007e+07	3.76657e+07	4.00528e+07	C00042	ko00020,ko00190,ko00250,ko00310,ko00350,ko00360,ko00620,ko00630,ko00640,ko00650,ko00760,ko00920,ko01100,ko01110,ko01200
pme0278	191.103	128.071	190.095	C7H14N2O4	[M+H]+	2,6-Diaminooimelic acid	Organic acids	Organic acids	583-93-7	3	177192	123900	168331	282675	297321	256295	655634	661090	626949	260608	255523	275252	C00666	ko00300,ko00470,ko01100,ko01110,ko01230
mws0242	173.082	111.082	174.089	C8H14O4	[M-H]-	Suberic Acid	Organic acids	Organic acids	505-48-6	3	270214	237826	229660	284339	303119	287941	165065	135057	165057	214784	211018	199257	C08278	-
Lmmn003398	489.107	285.04	490.111	C23H22O12	[M-H]-	Kaempferol-3-O-(6''-O-acetyl)glucoside	Flavonoids	Flavonols	-	2	1.44794e+06	1.44557e+06	1.5154e+06	1.24773e+07	1.12997e+07	1.21382e+07	3.57391e+06	2.9967e+06	3.50377e+06	5.23389e+06	5.15156e+06	5.54353e+06	-	-
MWS5165	203.091	129.054	202.084	C9H14O5	[M+H]+	Methyloxalacetic Acid Diethyl Ester	Organic acids	Organic acids	759-65-9	3	51619.4	59608.4	56674.6	140310	118988	147746	44979.3	44896.9	51269.7	93996.2	88743.5	87345.4	C07056	-
Hamp003448	268.134	191.09	267.126	C17H17NO2	[M+H]+	Asimilobine	Others	Others	6871-21-2	1	2.88033e+07	3.08323e+07	3.24629e+07	6.89594e+06	9.33687e+06	8.13174e+06	1.01759e+07	1.21428e+07	1.41838e+07	1.8924e+07	1.99197e+07	1.84591e+07	-	-
Wbmp002612	315.107	163.039	314.1	C14H18O8	[M+H]+	Methyl (6-O-4-hydroxybenzoyl)-α-D-glucoside	Phenolic acids	Phenolic acids	-	2	9	9	9	126337	101016	115064	873601	772393	836782	233243	249725	233811	-	-
Zmyn000247	147.03	57.0346	148.037	C5H8O5	[M-H]-	2-Hydroxyglutaric Acid	Organic acids	Organic acids	13095-48-2	3	1.04262e+06	1.56919e+06	1.43921e+06	2.76416e+06	2.77839e+06	2.66438e+06	1.83363e+06	1.86038e+06	1.84714e+06	1.87941e+06	2.00019e+06	2.02301e+06	C03196	ko00310,ko01100
mws4516	130.05	84.0454	129.043	C5H7NO3	[M+H]+	Pyroglutamic acid	Amino acids and derivatives	Amino acids and derivatives	4042-36-8	2	2.4533e+06	2.51846e+06	2.59688e+06	1.38273e+07	1.09764e+07	1.38799e+07	9.21121e+06	9.27208e+06	9.33302e+06	8.27208e+06	8.15625e+06	7.6758e+06	-	-
MWSslk241	328.155	265.092	327.147	C19H21NO4	[M+H]+	Boldine	Alkaloids	Aporphine alkaloids	476-70-0	2	1.54831e+06	1.61309e+06	1.62149e+06	685859	609710	801874	276557	367565	273336	911297	873280	842019	C09365	-
Lmbn013410	205.16	189.127	206.167	C14H22O	[M-H]-	2,4-Di-Tert-Butylphenol*	Phenolic acids	Phenolic acids	96-76-4	1	124618	121152	133119	74734	53382.5	61400.8	60557.6	65394.1	68128.4	75244.5	78193.8	72204	-	-
MWS1983	343.125	89.0254	344.132	C12H24O11	[M-H]-	Maltitol	Others	Saccharides	585-88-6	3	200477	93076.2	205748	306211	400631	297082	1.03768e+06	957918	1.02257e+06	265490	277050	255881	-	-
pmb0494	295.165	207.065	294.158	C15H22N2O4	[M+H]+	Sinapoylputrescine	Alkaloids	Phenolamine	70185-57-8	3	2.62749e+07	2.91975e+07	2.75927e+07	7.36387e+06	8.09996e+06	7.17378e+06	193521	149794	158965	1.10525e+07	1.16446e+07	1.19587e+07	-	-
Zmdn005358	373.128	313.102	374.137	C20H22O7	[M-H]-	Vladinol D	Lignans and Coumarins	Lignans	-	3	136600	94792.4	107618	83625.8	67607.2	77358.2	186630	210698	198301	124260	127063	117469	-	-
Hmcn000192	209.067	59.0139	210.074	C7H14O7	[M-H]-	Sedoheptulose	Others	Saccharides	3019-74-7	3	275839	264145	246807	368433	330559	360014	947012	988647	942502	433220	401225	408779	C02076	ko00710,ko01100
Lmbn001981	137.024	93.0346	138.032	C7H6O3	[M-H]-	2,5-Dihydroxybenzaldehyde	Phenolic acids	Phenolic acids	1194-98-5	3	400802	326421	412732	626915	683524	620861	373476	378803	293578	430170	458660	464137	C05585	ko00350,ko01100
mws5041	189.123	86.0964	188.116	C8H16N2O3	[M+H]+	L-Glycyl-L-isoleucine*	Amino acids and derivatives	Amino acids and derivatives	19461-38-2	3	445837	459442	482425	249413	236653	213373	33768.5	40381.1	57060.9	220701	206149	205725	-	-
Lmbn005662	295.228	171.103	296.235	C18H32O3	[M-H]-	9(10)-EpOME;(9R,10S)-(12Z)-9,10-Epoxyoctadecenoic acid	Lipids	Free fatty acids	16833-56-0	1	7610.55	12239	9503.53	50671.5	8606.01	5292	32223.1	5752.93	27882.6	7748.4	7145.79	7458	C14825	ko00591,ko01100
mws1499	149.046	59.0131	150.053	C5H10O5	[M-H]-	D-Arabinose	Others	Saccharides	10323-20-3	3	159104	164425	151136	9	9	9	280041	295745	291619	161252	166899	153917	C00216	ko00040,ko00053,ko00520,ko01100,ko01250
mws1433	314.139	177.055	313.131	C18H19NO4	[M+H]+	N-Feruloyltyramine*	Alkaloids	Phenolamine	66648-43-9	1	2.7188e+06	3.01332e+06	3.0234e+06	983479	1.01835e+06	1.21745e+06	70527.9	76946.9	92897	1.45081e+06	1.33974e+06	1.37802e+06	C02717	-
Zmhn002334	355.104	193.049	356.111	C16H20O9	[M-H]-	6-O-Feruloyl-β-D-glucose	Phenolic acids	Phenolic acids	137887-25-3	2	195424	187288	203920	65501	82863.4	70866.7	90277.2	77164.2	83976.1	119935	117347	126969	-	-
mws0005	161.107	144.081	160.1	C10H12N2	[M+H]+	Tryptamine	Alkaloids	Plumerane	61-54-1	3	904057	1.07812e+06	940378	1.98511e+06	1.99366e+06	1.99834e+06	1.08092e+06	1.12286e+06	1.03908e+06	1.31832e+06	1.4286e+06	1.39694e+06	C00398	ko00380,ko00901,ko01100,ko01110
pme0021	166.086	120.081	165.079	C9H11NO2	[M+H]+	L-Phenylalanine	Amino acids and derivatives	Amino acids and derivatives	63-91-2	1	332450	340220	351716	1.18574e+06	1.28381e+06	1.39746e+06	1.92156e+06	1.90274e+06	1.84445e+06	1.09659e+06	1.14312e+06	1.19071e+06	C00079	ko00360,ko00400,ko00460,ko00470,ko00940,ko00960,ko00966,ko00970,ko00996,ko00999,ko01100,ko01110,ko01210,ko01230,ko02010
Lmhp009349	502.293	361.274	501.286	C25H44NO7P	[M+H]+	LysoPE 20:4(2n isomer)*	Lipids	LPE	-	3	132502	132647	150163	52300.3	48372.2	61348	14370.4	15146.4	15343.9	71143.8	74300.2	77261.6	-	-
Lcsp000211	263.082	235.087	262.074	C16H10N2O2	[M+H]+	isoindigotin*	Alkaloids	Plumerane	476-34-6	1	9	9	9	44714.2	30610.6	42147.8	43554.7	29378.4	38253.9	46046.6	42659.6	45627.3	-	-
Lcsp000212	263.082	235.087	262.074	C16H10N2O2	[M+H]+	isoindygo	Alkaloids	Plumerane	-	3	9	9	9	44714.2	30610.6	42147.8	43554.7	29378.4	38253.9	46046.6	42659.6	45627.3	-	-
Zmzn000078	168.988	78.9583	169.998	C3H7O6P	[M-H]-	Dihydroxyacetone phosphate	Others	Saccharides	57-04-5	3	233690	275319	251525	283580	269136	297622	255226	237818	256707	225464	212663	208212	C00111	ko00010,ko00040,ko00051,ko00052,ko00561,ko00562,ko00564,ko00640,ko00710,ko00760,ko01100,ko01110,ko01200,ko01230
pme0040	136.062	119.035	135.054	C5H5N5	[M+H]+	Adenine	Nucleotides and derivatives	Nucleotides and derivatives	73-24-5	2	1.207e+07	1.12657e+07	1.25665e+07	1.07504e+07	1.1699e+07	1.17277e+07	1.05002e+07	1.01994e+07	1.06549e+07	1.12773e+07	1.04709e+07	1.12486e+07	C00147	ko00230,ko00908,ko01100,ko01110,ko01232
Hmdp005218	356.18	206.11	355.178	C21H25NO4	[M+H]+	Xylopinine	Alkaloids	Isoquinoline alkaloids	523-02-4	2	2.85831e+06	2.74116e+06	2.3655e+06	893915	1.04663e+06	875124	427739	427274	464439	1.20148e+06	1.2447e+06	1.30505e+06	C09671	-
Hmdn006566	455.351	455.35	456.36	C30H48O3	[M-H]-	3,4-Open loop-lupine-4(23),20(29)-diene-24-hydroxy-3-carboxylic acid	Terpenoids	Triterpene	-	2	46518.7	39967.3	36841.6	20314.4	28453.4	21787.7	19624.7	12021	19389.7	37550.4	40650.9	38312	-	-
Wbmn003185	221.155	221.155	222.162	C14H22O2	[M-H]-	Kobusone	Terpenoids	Sesquiterpenoids	24173-71-5	2	302364	337675	294551	260054	247284	243789	244676	230195	229078	275460	267669	290441	-	-
pmc0066	333.06	137.05	332.052	C10H13N4O7P	[M+H]+	2'-Deoxyinosine-5'-monophosphate	Nucleotides and derivatives	Nucleotides and derivatives	3393-18-8	3	5.46199e+07	5.50392e+07	5.89275e+07	2.63535e+07	2.64013e+07	2.53706e+07	527364	524446	475776	2.37898e+07	2.39425e+07	2.56259e+07	C06196	ko00230,ko01232
Hmdp009963	336.085	321.06	335.079	C19H13NO5	[M+H]+	Oxonantenine	Alkaloids	Aporphine alkaloids	15358-38-0	3	1.8004e+06	1.78492e+06	1.73522e+06	86440.1	95189.6	83612.1	9	9	9	670612	653810	617648	-	-
mws0089	447.093	285.041	448.101	C21H20O11	[M-H]-	Kaempferol-7-O-glucoside*	Flavonoids	Flavonols	16290-07-6	2	3.95759e+06	4.13416e+06	4.15795e+06	1.22289e+07	1.26966e+07	1.41535e+07	3.41461e+06	3.30498e+06	3.32014e+06	6.38433e+06	6.87042e+06	6.87185e+06	-	-
pmb3023	449.109	287.055	450.116	C21H22O11	[M-H]-	Eriodictyol-8-C-glucoside	Flavonoids	Flavanones	1023271-51-3	3	1.84177e+06	1.56505e+06	1.73247e+06	1.78742e+06	1.7551e+06	1.64518e+06	5.62692e+06	5.34846e+06	5.94334e+06	3.01793e+06	2.82547e+06	2.79369e+06	-	-
Lmhp001670	231.17	72.0808	230.163	C11H22N2O3	[M+H]+	L-Valyl-L-Leucine	Amino acids and derivatives	Amino acids and derivatives	3989-97-7	3	228316	242802	267965	184872	195944	241297	30130.4	20234.5	36480.5	154026	144941	157353	-	-
HJN003	385.113	223.062	386.121	C17H22O10	[M-H]-	1-O-Sinapoyl-β-D-glucose	Phenolic acids	Phenolic acids	-	1	1.1708e+06	1.33472e+06	1.20896e+06	519397	493456	520461	294671	295411	308367	812763	875160	875417	C01175	ko00940,ko01110
mws1080	341.109	179.056	342.116	C12H22O11	[M-H]-	Galactinol	Others	Saccharides	3687-64-7	1	4.95073e+06	7.61268e+06	3.93394e+06	1.33452e+07	1.28805e+07	1.45332e+07	22435275	2.21222e+07	2.04745e+07	8.30163e+06	8.92323e+06	8.95667e+06	C01235	ko00052,ko01100
pmb0818	206.081	145.052	205.074	C11H11NO3	[M+H]+	Methoxyindoleacetic acid	Alkaloids	Plumerane	3471-31-6	3	1.48891e+06	1.6001e+06	1.65203e+06	4.89903e+06	5.39036e+06	5.05211e+06	7.35995e+06	7.59832e+06	7.77795e+06	4.15346e+06	4.47805e+06	4.47032e+06	C05660	ko00380
mws0048	431.098	311.052	432.106	C21H20O10	[M-H]-	Apigenin-8-C-Glucoside (Vitexin)*	Flavonoids	Flavones	3681-93-4	3	784508	737928	696306	58767	57544.2	48770.5	9	9	9	321816	349262	342851	C01460	ko00941,ko00944
Hmpp002612	611.161	287.05	610.153	C27H30O16	[M+H]+	Luteolin-7-O-gentiobioside	Flavonoids	Flavones	-	2	9	23467	38727.5	25127.8	60944.3	9	290566	687227	261277	220313	204811	204902	-	-
mws0396	281.249	281.248	282.256	C18H34O2	[M-H]-	Elaidic Acid*	Lipids	Free fatty acids	112-79-8	1	5.52939e+07	5.3598e+07	5.00194e+07	5.68822e+07	5.34603e+07	55434752	5.66658e+07	5.471e+07	5.74891e+07	5.37493e+07	5.8416e+07	5.71507e+07	C01712	-
Jmcp007378	223.207	149.13	222.198	C15H26O	[M+H]+	Enantio-7(11)eudesmen-4-ol	Terpenoids	Sesquiterpenoids	186374-63-0	2	271981	330543	293869	320989	311818	277806	388016	349524	343821	259169	239041	243116	-	-
pmb0782	86.0964	69.0698	85.0891	C5H11N	[M+H]+	Piperidine	Alkaloids	Piperidine alkaloids	110-89-4	3	4.24559e+06	4.13181e+06	4.10277e+06	9.76376e+06	9.43092e+06	8.877e+06	7.43576e+06	6.9181e+06	7.42799e+06	6.62898e+06	6.94738e+06	7.22703e+06	C01746	ko00960
Lmhn002573	399.09	205.04	400.101	C17H20O11	[M-H]-	Sinapoylglucuronic acid	Phenolic acids	Phenolic acids	-	2	1.18412e+07	1.22575e+07	1.75287e+07	221738	218988	213171	9	9	9	5.3169e+06	5.40453e+06	5.76445e+06	-	-
pmb0874	478.293	337.274	477.286	C23H44NO7P	[M+H]+	LysoPE 18:2(2n isomer)	Lipids	LPE	-	2	2.82379e+06	1.92205e+06	2.43184e+06	900720	689530	729991	238410	160069	155930	959628	1.00662e+06	1.04629e+06	-	-
Lmhp009590	508.34	184.073	507.332	C25H50NO7P	[M+H]+	LysoPC 17:1	Lipids	LPC	-	2	117977	126685	144681	51705.1	57041.4	59233.5	61903.4	53186	52346.6	81373.1	88728.1	85489.1	-	-
mws2368	137.061	119.05	138.068	C8H10O2	[M-H]-	Tyrosol; 4-Hydroxyphenylethanol	Phenolic acids	Phenolic acids	501-94-0	3	89489.7	104142	104537	193148	207849	301757	11594.2	13323	13657.6	140850	153182	150198	C06044	ko00350,ko01100
Lmqn008369	595.257	152.995	596.296	C27H49O12P	[M-H]-	PI(18:2/0:0)	Lipids	Glycerol ester	-	3	1.61188e+06	1.44131e+06	1.86426e+06	803155	707687	849758	270102	247936	235973	905439	911210	841590	-	-
mws0250	182.081	136.076	181.074	C9H11NO3	[M+H]+	L-Tyrosine	Amino acids and derivatives	Amino acids and derivatives	60-18-4	1	2.96863e+06	2.56024e+06	2.7154e+06	1.29035e+07	1.32286e+07	1.22369e+07	2.06132e+07	2.17133e+07	2.05012e+07	1.24943e+07	1.15676e+07	1.2481e+07	C00082	ko00130,ko00261,ko00350,ko00360,ko00400,ko00460,ko00730,ko00940,ko00950,ko00965,ko00966,ko00970,ko00999,ko01100,ko01110,ko01210,ko01230,ko01240
Cmzn005251	433.113	271.062	434.121	C21H22O10	[M-H]-	6-O-Caffeoylarbutin	Phenolic acids	Phenolic acids	136172-60-6	2	3.68978e+06	1.4641e+06	3.95101e+06	3.78595e+07	3.32369e+07	3.55442e+07	2.56386e+07	2.39519e+07	2.5791e+07	1.83373e+07	1.71521e+07	1.8646e+07	-	-
pme0274	132.102	69.0699	131.095	C6H13NO2	[M+H]+	6-Aminocaproic acid	Organic acids	Organic acids	60-32-2	2	373533	322694	343726	868180	846357	809065	651252	632258	555511	652394	627004	597744	C02378	ko01100
mws0178	353.088	191.055	354.095	C16H18O9	[M-H]-	Chlorogenic acid (3-O-Caffeoylquinic acid)*	Phenolic acids	Phenolic acids	327-97-9	2	59365.2	54577.9	53133	137284	36222.3	22921.2	21086.7	42995.1	50151.5	64029.2	60635.4	66181.8	C00852	ko00940,ko00941,ko00945,ko01110
Lmlp003531	449.108	287.058	448.101	C21H20O11	[M+H]+	Luteolin-3'-O-glucoside*	Flavonoids	Flavones	-	3	1.31549e+06	1.32613e+06	1.36048e+06	1.02978e+06	1.08348e+06	1.06536e+06	414864	294133	182162	822380	873698	896600	-	-
pmb2799	295.228	195.138	296.235	C18H32O3	[M-H]-	12,13-Epoxy-9-Octadecenoic Acid	Lipids	Free fatty acids	6799-85-5	3	65399.8	188356	119501	131163	58764.6	58621.9	81815.8	30681.1	30820.8	48586.5	49659.9	45583.9	C14826	ko00591,ko01100
mws1050	148.06	88.0393	147.053	C5H9NO4	[M+H]+	O-Acetylserine	Amino acids and derivatives	Amino acids and derivatives	5147-00-2	3	201065	167099	186984	443086	473105	447091	420293	387847	429674	305515	293603	320599	C00979	ko00270,ko00908,ko00920,ko01100,ko01110,ko01200,ko01230,ko04122
Cmjn004337	401.144	269.104	402.153	C18H26O10	[M-H]-	Benzyl-(2''-O-xylosyl)glucoside	Phenolic acids	Phenolic acids	-	1	304986	294174	298023	441654	374923	444989	3.18412e+06	3.46192e+06	3.07641e+06	1.22137e+06	1.12879e+06	1.21801e+06	-	-
Lhnp080311	354.17	323.15	353.163	C21H23NO4	[M+H]+	Didehydroglaucine	Alkaloids	Isoquinoline alkaloids	22212-26-6	3	1.79884e+06	1.72975e+06	1.92382e+06	2.75164e+06	2.80697e+06	2.90418e+06	2.93327e+06	3.15844e+06	3.12986e+06	2.28858e+06	2.49112e+06	2.45162e+06	-	-
mws0183	153.019	109.029	154.027	C7H6O4	[M-H]-	3,4-Dihydroxybenzoic acid (Protocatechuic acid)*	Phenolic acids	Phenolic acids	99-50-3	3	9	9	9	130700	111178	104640	9	9	9	123941	135411	128611	C00230	ko01100,ko01110
MWSmce257	218.109	88.0433	219.111	C9H17NO5	[M-H]-	D-Pantothenic Acid	Others	Vitamin	79-83-4	2	548322	520906	565954	120579	122819	144705	25256.6	20627.6	63141.4	190701	199854	182817	C00864	ko00410,ko00770,ko01100,ko01110,ko01240
pmb2653	649.22	145.051	650.227	C24H42O20	[M-H]-	DMelezitose O-rhamnoside	Others	Saccharides	-	3	4125.72	9752.36	10516.9	15975	26744.4	20055	50038.3	65505.1	68615.1	22224.1	24254.7	22910.8	-	-
pme0193	147.076	84.0444	146.069	C5H10N2O3	[M+H]+	L-Glutamine	Amino acids and derivatives	Amino acids and derivatives	56-85-9	1	66548.2	69571.6	81005.6	1.08057e+06	1.01076e+06	1.13599e+06	1.29059e+06	1.21468e+06	1.21418e+06	713618	665995	725687	C00064	ko00220,ko00230,ko00240,ko00250,ko00470,ko00630,ko00750,ko00910,ko00970,ko01100,ko01230,ko01232,ko01240,ko02010
Jmwn002172	315.11	135.04	316.116	C14H20O8	[M-H]-	3,4-dihydroxyphenylethanol-β-D-glucopyranoside	Phenolic acids	Phenolic acids	-	1	1.06727e+07	1.16387e+07	9.76561e+06	1.10437e+07	1.04648e+07	1.01723e+07	1.21796e+07	1.06915e+07	1.058e+07	1.08586e+07	9.97494e+06	1.0166e+07	-	-
Lmhp001461	229.155	70.0651	228.147	C11H20N2O3	[M+H]+	L-Prolyl-L-Leucine	Amino acids and derivatives	Amino acids and derivatives	52899-07-7	2	1.05133e+06	1.89722e+06	1.22762e+06	679275	747257	767267	106312	142591	121109	598490	650382	644609	-	-
Qmdp090102	340.155	295.098	339.147	C20H21NO4	[M+H]+	Crebanine	Alkaloids	Aporphine alkaloids	25127-29-1	2	3.13693e+07	3.36791e+07	3.2087e+07	3.41607e+06	3.75172e+06	3.7223e+06	9	9	9	1.2899e+07	1.36584e+07	1.41132e+07	-	-
Lmhp008589	476.277	335.258	475.27	C23H42NO7P	[M+H]+	LysoPE 18:3(2n isomer)	Lipids	LPE	-	1	1.86895e+07	1.97402e+07	1.572e+07	5.75828e+06	6.68468e+06	6.54929e+06	413756	380251	399755	9.19233e+06	8.88991e+06	8.40057e+06	-	-
pmp001281	522.355	184.073	521.348	C26H52NO7P	[M+H]+	LysoPC 18:1	Lipids	LPC	-	1	529390	509313	606957	293841	277227	299920	159968	171370	171319	322682	352143	345134	-	-
Jmyp005451	352.154	308.13	352.154	C21H22NO4+	[M]+	13-Methylpalmatrubine	Alkaloids	Isoquinoline alkaloids	-	1	2.1524e+06	3.32152e+06	2.12399e+06	3.89965e+06	3.76092e+06	3.91368e+06	1.70266e+07	1.60953e+07	1.67617e+07	8.95667e+06	8.3707e+06	8.22762e+06	-	-
pmn001686	287.223	241.222	288.23	C16H32O4	[M-H]-	10,16-Dihydroxypalmitic acid	Lipids	Free fatty acids	3233-90-7	3	15704.9	18762.4	17966.9	58743	59143.5	65729	9	9	9	25687.5	26474.1	28078.8	C08285	ko00073
Hmjp005556	284.127	147.05	283.121	C17H17NO3	[M+H]+	(2E)-3-(4-Hydroxyphenyl)-N-[2-(4-hydroxyphenyl)ethyl]-2-propenamide	Alkaloids	Alkaloids	-	1	6.51161e+06	6.84011e+06	6.98123e+06	1.1903e+07	1.24434e+07	1.26312e+07	47356.8	27075	36143	7.01218e+06	7.68416e+06	7.32152e+06	-	-
pme1841	103.123	86.0964	102.116	C5H14N2	[M+H]+	Cadaverine	Alkaloids	Alkaloids	462-94-2	3	133516	145188	121023	180991	167808	213940	155170	158589	137861	148498	161399	160661	C01672	ko00310,ko00470,ko00480,ko00960,ko01100,ko01110
Xmgp006913	341.139	137.06	340.131	C20H20O5	[M+H]+	2,4,2',4'-tetrahydroxy-3'-prenylchalcone	Flavonoids	Chalcones	-	3	361013	351198	453369	132626	153115	155082	9	9	9	238463	243438	222657	-	-
pmn001469	561.183	323.113	562.19	C24H34O15	[M-H]-	Glomeratose A	Phenolic acids	Phenolic acids	202471-84-9	2	49771.8	48656.8	56174.6	9	9	9	9	9	9	19488.9	17761.4	18772.4	-	-
MWSslk045	263.081	235.087	262.074	C16H10N2O2	[M+H]+	Indigo*	Alkaloids	Plumerane	482-89-3	1	20646	22045.3	26376	28305.9	30302.1	41910	44301.1	28265.2	32957.9	40228.1	44111.6	41773.9	-	-
pmc0281	400.146	136.062	399.139	C15H21N5O8	[M+H]+	Ribosyladenosine	Nucleotides and derivatives	Nucleotides and derivatives	-	3	667269	720989	676726	817464	863295	779667	788524	808064	781034	794821	724343	767096	-	-
pmb2855	307.115	145.062	308.122	C11H20N2O8	[M-H]-	L-Glutamine-O-glycoside	Amino acids and derivatives	Amino acids and derivatives	-	3	26565.4	27016.3	40007.2	81274.2	88243.9	88780.1	458802	434292	447249	158974	159331	146620	-	-
pmp001251	520.34	184.073	519.332	C26H50NO7P	[M+H]+	LysoPC 18:2(2n isomer)	Lipids	LPC	-	1	1.5856e+06	1.45364e+06	1.73375e+06	499876	478562	550280	128818	119154	98812.1	774650	717073	781676	-	-
Lmtn002233	327.11	165.05	328.116	C15H20O8	[M-H]-	Androsin	Phenolic acids	Phenolic acids	531-28-2	1	3.17363e+06	3.1357e+06	2.97749e+06	3.9517e+06	4.24484e+06	4.41344e+06	2.75533e+06	2.65194e+06	2.62721e+06	3.25187e+06	3.48103e+06	3.5671e+06	-	-
mws1434	431.098	311.05	432.106	C21H20O10	[M-H]-	Apigenin-6-C-glucoside (Isovitexin)*	Flavonoids	Flavones	38953-85-4	3	1.05243e+06	1.08035e+06	874417	72417.8	65807.6	86205.8	10621.9	6862	9	500899	533947	550153	C01714	ko00944
Hamp002963	328.156	178.088	327.147	C19H21NO4	[M+H]+	Isocoreximine	Others	Others	-	3	1.4246e+06	1.30364e+06	1.57791e+06	4.60724e+06	4.41772e+06	8.55644e+06	1.17806e+07	1.14388e+07	1.15398e+07	6.57802e+06	6.81263e+06	7.22326e+06	-	-
pme3827	198.076	152.071	197.069	C9H11NO4	[M+H]+	3,4-Dihydroxy-L-phenylalanine (L-Dopa)	Amino acids and derivatives	Amino acids and derivatives	59-92-7	1	595105	633888	612626	1.48998e+07	1.46017e+07	1.3195e+07	8.44205e+06	8.70833e+06	7.80944e+06	7.1268e+06	7.77209e+06	7.72175e+06	C00355	ko00350,ko00950,ko00965,ko01100,ko01110
Lmhp007598	534.355	184.073	533.348	C27H52NO7P	[M+H]+	LysoPC 19:2(2n isomer)	Lipids	LPC	-	3	147564	150494	164737	39358.6	39614.1	41689.8	7018.31	7294.53	5873.22	63180.1	62884.8	68382.7	-	-
MWS1900	215.129	153.127	216.136	C11H20O4	[M-H]-	Undecanedioic acid	Lipids	Free fatty acids	1852-04-6	3	56272.7	59095.2	58458.9	101119	139388	115159	50373.5	52514.3	52867.7	66690	61864.6	61140	-	-
Lssp210357	625.247	325.143	624.242	C30H40O14	[M+H]+	Pierisoid B	Others	Saccharides	-	2	5.03492e+06	5.09118e+06	4.87286e+06	4.24617e+06	4.11442e+06	4.83278e+06	340301	346044	366628	3.18253e+06	3.48641e+06	3.25747e+06	-	-
pmp000579	463.123	301.07	462.116	C22H22O11	[M+H]+	Diosmetin-7-O-galactoside	Flavonoids	Flavones	-	3	605892	542311	626988	185373	354290	228389	9	9	9	406236	370408	380455	-	-
pmf0314	289.254	157.159	290.261	C20H34O	[M-H]-	cis-Abienol	Terpenoids	Ditepenoids	17990-16-8	3	55631	47940.9	49584.7	47176.1	46692.6	45348.5	46499.9	47400.6	46442.9	48535.5	51349.8	53426	-	-
Lmmn003323	271.228	225.22	272.235	C16H32O3	[M-H]-	2-Hydroxyhexadecanoic acid	Organic acids	Organic acids	764-67-0	2	708180	647883	804962	433223	700231	403279	165804	253410	268683	334052	317894	350018	-	-
Lmhp010190	522.355	184.073	521.348	C26H52NO7P	[M+H]+	LysoPC 18:1(2n isomer)	Lipids	LPC	-	1	4.98648e+06	5.30792e+06	5.80468e+06	2.95131e+06	2.93902e+06	3.26955e+06	734464	706035	736510	3.04891e+06	3.17376e+06	2.88248e+06	-	-
Lmcn009539	293.249	293.249	294.256	C19H34O2	[M-H]-	E,E,Z-1,3,12-Nonadecatriene-5,14-diol	Lipids	Free fatty acids	-	3	7.56094e+06	4.45878e+06	9.93024e+06	6.01318e+06	8.9822e+06	5.14485e+06	4.15038e+06	2.58361e+06	4.69785e+06	3.40244e+06	3.72533e+06	3.47049e+06	-	-
pmb2819	665.193	218.1	666.201	C27H38O19	[M-H]-	O-Caffeoyl maltotriose	Phenolic acids	Phenolic acids	-	3	1.10063e+06	1.89737e+06	1.67462e+06	159908	160722	259782	166791	78787.6	128047	665107	668378	612535	-	-
Lmhp008763	452.277	311.258	451.27	C21H42NO7P	[M+H]+	LysoPE 16:1(2n isomer)	Lipids	LPE	-	3	147759	120634	153339	72344.6	51893.4	74050.2	9	9	9	82090.3	84377.6	90119.4	-	-
Qmjp110216	286.144	107.049	285.137	C17H19NO3	[M+H]+	N-[7'-(4'-Methoxyphenyl)ethyl]-2-methoxybenzamide	Alkaloids	Alkaloids	-	3	1.17402e+06	1.0264e+06	1.26806e+06	1.58021e+06	1.87402e+06	1.7523e+06	4.11832e+06	4.31082e+06	4.50675e+06	2.33965e+06	2.17482e+06	2.13803e+06	-	-
Ymmg000006	281.139	123.082	282.147	C15H22O5	[M-H]-	Rugosic acid A	Others	Others	-	1	505869	416110	463019	331015	362559	349107	41601.5	53763.3	41927.9	264167	260275	284675	-	-
Zmgn000173	149.046	75.0088	150.053	C5H10O5	[M-H]-	D-Ribose	Others	Saccharides	50-69-1	3	194349	197453	216376	89231.6	84896.7	102359	71988.7	79543	69488.3	132466	121129	122853	C00121	ko00030,ko01100,ko02010
Cmxp004568	338.14	322.109	338.139	C20H20NO4+	[M]+	Corydayanine	Alkaloids	Isoquinoline alkaloids	-	2	219953	208154	225282	472183	351129	403309	2.15673e+06	2.0532e+06	2.45473e+06	1.15229e+06	1.08338e+06	1.19371e+06	-	-
mws4085	223.061	193.015	224.069	C11H12O5	[M-H]-	Sinapic acid	Phenolic acids	Phenolic acids	530-59-6	3	496758	389196	1.93862e+06	91142.6	100850	89813.7	34950.9	23839.8	27514	109804	100088	107998	C00482	ko00940,ko01100,ko01110
Qmjp110107	342.171	297.113	341.163	C20H23NO4	[M+H]+	Artabotrine(ISO)	Alkaloids	Alkaloids	-	1	1.05591e+07	1.06796e+07	1.41644e+07	9.66957e+06	9.00572e+06	9.79041e+06	1.23759e+07	1.16748e+07	1.14687e+07	1.19808e+07	1.08724e+07	1.15839e+07	-	-
Hamp011640	256.264	102.091	255.256	C16H33NO	[M+H]+	palmitic amide	Others	Others	-	1	358773	333192	333466	156134	157073	145766	741285	589452	542686	376410	343038	370644	-	-
pme1210	150.058	61.0106	149.051	C5H11NO2S	[M+H]+	L-Methionine	Amino acids and derivatives	Amino acids and derivatives	63-68-3	1	5.97684e+06	5.83703e+06	6.59392e+06	3.11668e+07	2.77584e+07	3.04834e+07	3.35949e+07	3.26036e+07	3.38765e+07	2.05405e+07	2.15817e+07	2.26625e+07	C00073	ko00270,ko00470,ko00966,ko00970,ko00999,ko01100,ko01110,ko01210,ko01230,ko01240
Zmhn002508	471.151	309.098	472.158	C21H28O12	[M-H]-	4-p-Cumaroyl-rhamnosyl-(1→6)-D-glucose	Phenolic acids	Phenolic acids	-	2	130296	80519.3	98642.4	213103	175689	131971	75449	109906	79389.2	115319	126833	118677	-	-
pmb2643	225.186	207.175	226.193	C14H26O2	[M-H]-	Myristoleic acid	Lipids	Free fatty acids	544-64-9	1	33655.3	29604.1	31497.7	16710.9	14741.7	15063.1	9	9	9	19612.4	21622.2	20412.4	C08322	-
MWSmce149	272.122	107.047	271.121	C16H17NO3	[M+H]+	Higenamine	Alkaloids	Isoquinoline alkaloids	5843-65-2	1	4.18134e+07	4.4727e+07	4.4005e+07	4.16201e+07	4.46951e+07	4.45133e+07	4.12607e+06	3.36155e+06	3.61936e+06	2.81077e+07	3.02993e+07	2.76476e+07	C06346	-
Hmgp006095	492.202	325.11	491.194	C28H29O7N	[M+H]+	Lyciumamide C	Alkaloids	Phenolamine	-	3	7.60936e+06	8.79435e+06	9.31636e+06	2.34298e+06	2.37503e+06	2.54257e+06	454735	470401	422449	4.1129e+06	3.98326e+06	3.72943e+06	-	-
Hmdp005429	338.138	322.1	338.139	C20H20NO4+	[M]+	Jatrorrhizine	Alkaloids	Isoquinoline alkaloids	3621-38-3	1	484470	251553	341622	220300	207693	260688	841337	823628	909245	533362	577113	527646	C09553	-
MWSmce316	208.132	160.088	207.126	C12H17NO2	[M+H]+	Salsolidine	Alkaloids	Isoquinoline alkaloids	5784-74-7	1	1.94729e+07	2.06622e+07	2.17746e+07	2.268e+06	2.10763e+06	2.67078e+06	3.33538e+06	3.51654e+06	3.32737e+06	8.90455e+06	8.32898e+06	9.18535e+06	-	-
HJN016	623.239	460.177	624.247	C36H36N2O8	[M-H]-	Cannabisin D	Alkaloids	Alkaloids	-	2	1.53594e+07	1.30988e+07	1.49823e+07	1.27937e+07	1.29627e+07	1.25638e+07	921879	1.3457e+06	1.09364e+06	9.85567e+06	9.40867e+06	8.92102e+06	C17908	-
Lmbn001034	147.066	85.0294	148.074	C6H12O4	[M-H]-	2,3-Dihydroxy-3-methylpentanoic acid	Organic acids	Organic acids	562-43-6	3	1.35847e+06	1.33848e+06	1.31502e+06	9	9	9	9	9	9	465302	467453	427279	C06007	ko00290,ko01100,ko01110,ko01210,ko01230
Lmbn001930	121.029	77.0394	122.037	C7H6O2	[M-H]-	2-Hydroxybenzaldehyde (Salicylaldehyde)	Phenolic acids	Phenolic acids	90-02-8	3	201343	211685	198598	149722	165957	152636	9	9	9	137858	126774	126352	C06202	ko01100
Qmjp110315	356.187	58.0652	356.186	C21H26NO4+	[M]+	N-Methylcorydine	Alkaloids	Alkaloids	-	1	456099	233643	296763	183540	311201	238838	1.3026e+06	835927	1.23741e+06	490229	501750	455191	-	-
Zajn002491	451.125	289.072	452.132	C21H24O11	[M-H]-	catechin-4-β-D-galactopyranoside*	Flavonoids	Flavanols	-	2	436782	403558	420389	270306	242573	243414	478355	393625	414768	366399	379280	343259	-	-
Zmyn004449	309.208	171.103	310.214	C18H30O4	[M-H]-	9-Hydroxy-12-oxo-10(E),15(Z)-octadecadienoic acid	Lipids	Free fatty acids	-	3	25885.8	12938.5	24612.4	5189.19	6160.89	6658.08	6582.99	6631.43	6392.81	11921.3	11479	10783.1	C21923	ko00592,ko01110
Lmmn001294	331.103	153.02	332.111	C14H20O9	[M-H]-	Koaburaside	Phenolic acids	Phenolic acids	41653-73-0	2	2.48692e+06	2.40933e+06	2.00539e+06	629892	644648	632746	596821	624641	622282	1.14213e+06	1.07104e+06	1.18414e+06	-	-
MWS201478	253.118	120.086	252.111	C12H16N2O4	[M+H]+	Phe-Ser	Amino acids and derivatives	Amino acids and derivatives	16053-39-7	2	390010	307068	379965	495021	519178	487238	124569	177826	152759	331426	320757	353924	-	-
pmb1096	118.065	91.0542	117.058	C8H7N	[M+H]+	Indole	Alkaloids	Plumerane	120-72-9	2	1.37367e+06	3.83782e+06	1.29719e+06	1.00001e+07	9.38262e+06	1.01338e+07	1.33979e+07	1.26778e+07	1.19028e+07	8.05967e+06	8.7284e+06	7.96271e+06	C00463	ko00380,ko00400,ko00402,ko01100,ko01110
mws0256	118.086	72.0808	117.079	C5H11NO2	[M+H]+	L-Valine	Amino acids and derivatives	Amino acids and derivatives	72-18-4	2	3.26257e+06	3.10661e+06	3.28419e+06	8.61304e+06	9.2542e+06	8.51521e+06	6.5028e+06	6.72148e+06	6.4878e+06	5.3303e+06	5.27283e+06	5.77718e+06	C00183	ko00280,ko00290,ko00311,ko00460,ko00770,ko00966,ko00970,ko01100,ko01110,ko01210,ko01230,ko01240,ko02010
mws0043	403.139	373.096	402.132	C21H22O8	[M+H]+	Nobiletin (5,6,7,8,3',4'-Hexamethoxyflavone)	Flavonoids	Flavones	478-01-3	3	13353.3	11418.8	29544.8	17816.3	20789.1	21260.8	13396.6	11936.5	15555	17866.6	16203.4	17498	C10112	-
Lmqp009231	223.096	191.068	222.089	C12H14O4	[M+H]+	Dillapiol	Others	Others	484-31-1	2	1.16636e+06	1.73175e+06	1.54233e+06	2.28257e+06	1.5174e+06	1.1493e+06	1.72209e+06	1.54073e+06	1.4002e+06	1.68074e+06	1.52348e+06	1.64323e+06	C10449	-
pmp001254	625.254	488.17	624.247	C36H36N2O8	[M+H]+	Grossamide	Alkaloids	Phenolamine	80510-06-1	1	7.52663e+06	7.47185e+06	1.05343e+07	7.65772e+06	9.05199e+06	6.77939e+06	6.87389e+06	6.96859e+06	7.05102e+06	8.03629e+06	8.79587e+06	8.08696e+06	-	-
mws0856	463.088	301.036	464.096	C21H20O12	[M-H]-	Quercetin-4'-O-glucoside (Spiraeoside)*	Flavonoids	Flavonols	20229-56-5	2	1.95799e+06	2.08336e+06	2.41731e+06	1.70704e+07	1.33489e+07	1.41184e+07	1.12044e+07	1.00651e+07	1.08714e+07	8.97487e+06	8.39331e+06	8.11981e+06	-	-
pmn001492	187.04	123.044	188.047	C11H8O3	[M-H]-	Ayapin	Lignans and Coumarins	Coumarins	494-56-4	3	128001	122523	123386	180598	252529	224096	108322	86662.5	122938	140211	126495	134039	C18078	-
Zmdn002353	451.126	289.073	452.132	C21H24O11	[M-H]-	Epicatechin-6-C-β-D-glucopyranoside*	Flavonoids	Flavanols	-	2	500440	463686	459488	264711	280545	283381	435702	456785	435833	422700	386826	387353	-	-
mws0981	178.037	136.015	179.044	C6H5N5O2	[M-H]-	Isoxanthopterin	Nucleotides and derivatives	Nucleotides and derivatives	529-69-1	3	29188.7	21352.7	18342.6	16845.8	20755.4	15029.7	80232.8	90034.5	84395.2	42010	45939.9	42115.1	C03975	-
mws0028	167.035	108.022	168.042	C8H8O4	[M-H]-	Vanillic acid	Phenolic acids	Phenolic acids	121-34-6	3	3.44898e+06	3.43157e+06	3.49837e+06	2.47638e+06	2.34174e+06	2.26411e+06	3.58964e+06	3.27486e+06	3.9953e+06	3.3454e+06	3.10355e+06	3.43201e+06	C06672	-
pme2960	273.076	153.018	272.068	C15H12O5	[M+H]+	Naringenin chalcone; 2',4,4',6'-Tetrahydroxychalcone	Flavonoids	Chalcones	73692-50-9	3	319602	326786	303251	9	9	9	9	9	9	151020	167431	158339	C06561	ko00941,ko01100,ko01110
MWSmce583	165.02	91.0192	166.027	C8H6O4	[M-H]-	Piperonylic acid	Organic acids	Organic acids	94-53-1	3	615235	628664	543694	580044	550011	649838	754586	742994	709463	377062	413804	412240	-	-
HX1341	163.039	89.0379	162.032	C9H6O3	[M+H]+	7-hydroxy-2H-1-benzopyran-2-one	Lignans and Coumarins	Coumarins	-	1	4.00122e+06	4.18712e+06	4.16953e+06	201361	322376	297096	419833	481150	489622	1.441e+06	1.56864e+06	1.43085e+06	-	-
Hmbn002692	517.158	175.04	518.164	C22H30O14	[M-H]-	6'-O-Feruloyl-D-sucrose	Phenolic acids	Phenolic acids	118230-77-6	3	89566.3	105480	99593.9	61486	59743.6	58330.5	26862.5	37908.6	44804.2	86209.1	94412.6	86546.3	-	-
mws0027	197.046	123.009	198.053	C9H10O5	[M-H]-	Syringic acid	Phenolic acids	Phenolic acids	530-57-4	3	938949	1.30161e+06	948532	506218	546334	643677	155679	186891	202133	685853	618415	645478	C10833	-
pme0183	152.057	135.03	151.049	C5H5N5O	[M+H]+	Isoguanine	Nucleotides and derivatives	Nucleotides and derivatives	3373-53-3	3	1.12519e+06	1.19277e+06	1.13625e+06	3.66402e+06	4.13383e+06	3.68318e+06	3.12447e+06	3.16397e+06	3.3871e+06	2.02489e+06	2.13754e+06	2.24842e+06	-	-
Cmyp003021	344.188	299.128	343.178	C20H25NO4	[M+H]+	Codamine	Alkaloids	Isoquinoline alkaloids	21040-59-5	1	1.53795e+06	1.38313e+06	1.39692e+06	810728	922148	801786	1.12788e+07	9.66371e+06	1.08484e+07	5.28122e+06	4.87555e+06	4.79434e+06	-	-
Lmrj001341	185.093	70.06	184.085	C8H12N2O3	[M+H]+	Cyclo(Ser-Pro)	Amino acids and derivatives	Amino acids and derivatives	-	3	243571	290246	268719	132848	137660	126370	1.13582e+06	1.18625e+06	1.19558e+06	392034	364777	404470	-	-
Xmgn006542	193.051	133.03	194.058	C10H10O4	[M-H]-	Dimethyl Phthalate	Phenolic acids	Phenolic acids	131-11-3	3	42782.2	44314.7	38386.8	21443.9	22898.3	25125.9	7588.81	4076.81	6169.88	24752.8	25359.1	27342.1	C11233	-
pmb0764	144.048	113.029	143.041	C6H9NOS	[M+H]+	4-Methyl-5-thiazoleethanol	Others	Others	137-00-8	3	438078	435772	464710	821719	794588	891895	26407	27076.7	25311.3	394920	362164	399177	C04294	ko00730,ko01100,ko01240
mws0097	357.134	151.038	358.142	C20H22O6	[M-H]-	Pinoresinol*	Lignans and Coumarins	Lignans	487-36-5	1	980807	1.08948e+06	1.24001e+06	673430	607822	658403	140650	150611	137273	675111	634170	704645	C05366	ko00999,ko01100,ko01110
MWS00204g	104.071	58.0659	103.063	C4H9NO2	[M+H]+	N-Ethylglycine*	Amino acids and derivatives	Amino acids and derivatives	627-01-0	2	1.42663e+07	1.263e+07	1.33299e+07	8.0359e+06	7.32923e+06	1.01376e+07	5.27079e+06	5.23373e+06	5.29377e+06	9.22682e+06	8.34832e+06	8.55514e+06	-	-
Lmtn002796	449.108	287.057	450.116	C21H22O11	[M-H]-	Aromadendrin-7-O-glucoside	Flavonoids	Flavanonols	28189-90-4	2	2.87405e+06	2.77987e+06	2.86504e+06	2.81709e+06	2.50678e+06	2.50246e+06	9.81628e+06	1.01118e+07	1.01508e+07	4.93528e+06	4.8021e+06	4.45128e+06	-	-
mws1489	283.264	283.265	284.272	C18H36O2	[M-H]-	Stearic Acid	Lipids	Free fatty acids	57-11-4	2	7.19539e+07	8.9181e+07	9.29173e+07	9.26992e+07	9.81317e+07	1.16314e+08	7.47902e+07	8.62497e+07	6.75282e+07	8.96411e+07	9.08129e+07	8.22585e+07	C01530	ko00061,ko01040,ko01100
MWStz306	340.154	309.112	339.147	C20H21NO4	[M+H]+	Dicentrine	Alkaloids	Aporphine alkaloids	517-66-8	1	1.20551e+07	1.26096e+07	1.23323e+07	1.96502e+06	1.92156e+06	1.92277e+06	9	9	9	4.54886e+06	4.70919e+06	5.04433e+06	C17426	-
Lhyp112510	357.133	151.076	358.142	C20H22O6	[M-H]-	Menispermacide	Terpenoids	Ditepenoids	-	3	4.76759e+06	4.66833e+06	4.73253e+06	578078	793987	706963	750927	751053	853334	1.71852e+06	1.9034e+06	1.86161e+06	-	-
MWS4354	282.12	150.079	281.112	C11H15N5O4	[M+H]+	N6-methyladenosine	Nucleotides and derivatives	Nucleotides and derivatives	1867-73-8	2	1.09604e+06	1.13257e+06	1.12482e+06	6.33007e+06	6.00386e+06	5877198	6.24359e+06	8.28448e+06	7.88321e+06	5.00498e+06	4.54574e+06	4.97557e+06	-	-
MWS1882	132.03	88.0403	133.037	C4H7NO4	[M-H]-	Iminodiacetic acid	Organic acids	Organic acids	142-73-4	3	1.05e+06	1.08886e+06	1.07495e+06	2.47891e+06	2.58275e+06	2.55706e+06	1.43548e+06	1.45382e+06	1.56372e+06	1.47257e+06	1.44607e+06	1.59586e+06	C19911	-
Zasn010461	269.249	269.249	270.256	C17H34O2	[M-H]-	Pentadecanoic acid,14-methyl-,methyl ester	Others	Others	5129-60-2	1	179351	390576	216477	253187	377817	267903	154047	111495	189020	237487	238189	260514	-	-
NK10264324	127.039	81.0334	126.032	C6H6O3	[M+H]+	Phloroglucinol; 1,3,5-Benzenetriol	Phenolic acids	Phenolic acids	108-73-6	3	631110	763816	713026	543788	546507	574719	250182	231867	240562	472347	454164	504536	C02183	-
pmf0293	269.285	209.226	270.292	C18H38O	[M-H]-	1-Octadecanol	Lipids	Free fatty acids	112-92-5	3	130575	116407	118565	120418	112430	112545	120980	114822	107869	135872	122487	126309	-	-
pme0170	217.13	158.081	216.122	C8H16N4O3	[M+H]+	N-Acetyl-L-Arginine	Amino acids and derivatives	Amino acids and derivatives	155-84-0	3	539337	575472	643711	118512	134253	142981	67026.4	118818	52075	264812	281201	252584	-	-
Hmlp000935	154.087	137.06	153.079	C8H11NO2	[M+H]+	Vanillylamine	Alkaloids	Phenolamine	1196-92-5	2	5.08526e+06	5.08932e+06	5.42382e+06	4.22816e+06	4.4111e+06	4.11488e+06	919234	883516	870906	3.24483e+06	3.51014e+06	3.6053e+06	C16666	ko00996,ko01100,ko01110
Latp011219	149.096	121.064	148.088	C10H12O	[M+H]+	3,5-Dimethyl-2,3-dihydrobenzofuran	Others	Others	-	2	1.72025e+07	2.45619e+07	2.03116e+07	2.42874e+07	1.25022e+07	34975351	2.21785e+07	2.62715e+07	1.94903e+07	2.92852e+07	2.8488e+07	2.63501e+07	-	-
Zbdn001947	301.092	123.009	302.1	C13H18O8	[M-H]-	Isotachioside*	Phenolic acids	Phenolic acids	31427-08-4	1	1.23805e+07	1.28354e+07	1.25035e+07	4.47421e+06	4.30715e+06	4.22911e+06	1.51865e+06	1.53484e+06	1.5891e+06	5.85826e+06	5.40178e+06	5.99771e+06	-	-
pme0109	212.092	166.086	211.084	C10H13NO4	[M+H]+	Methyldopa	Amino acids and derivatives	Amino acids and derivatives	555-30-6	3	88708.1	70689.4	106391	291610	197948	243062	243096	288193	252569	179564	175667	194525	C07194	-
Wafn003485	337.151	179.056	338.158	C14H26O9	[M-H]-	Dihydroxyoctanoic acid glucoside	Others	Saccharides	-	2	902267	883818	956623	1.97181e+06	1.95181e+06	2.11935e+06	49958.1	50289.5	45183	998924	1.002e+06	1.09775e+06	-	-
mws0001	133.061	74.0237	132.054	C4H8N2O3	[M+H]+	L-Asparagine	Amino acids and derivatives	Amino acids and derivatives	70-47-3	2	718167	806645	812134	4.27022e+06	1.50129e+06	4.67725e+06	7.70535e+06	7.36866e+06	7.68125e+06	2.73501e+06	3.01502e+06	3.00599e+06	C00152	ko00250,ko00460,ko00970,ko01100,ko01110,ko01230
Lmhp011388	353.269	261.221	352.261	C21H36O4	[M+H]+	2-α-Linolenoyl-glycerol*	Lipids	Glycerol ester	55268-58-1	1	1.71834e+07	1.48546e+07	1.74044e+07	1.25163e+07	1.29068e+07	1.39421e+07	4.45644e+06	4.5446e+06	4.59996e+06	1.25954e+07	1.25637e+07	1.14277e+07	-	-
pmf0297	297.316	183.211	298.324	C20H42O	[M-H]-	1-Eicosanol	Lipids	Free fatty acids	629-96-9	3	55500.9	50745.9	62860.8	33817.5	45158.4	39423.6	26853.4	24308	38143.7	41555.6	37436.4	40789.4	-	-
Zmyn000108	209.031	85.0294	210.038	C6H10O8	[M-H]-	D-Saccharic acid	Others	Saccharides	87-73-0	3	566191	471751	505894	880723	949049	898646	2.36371e+06	2.43337e+06	2.15502e+06	1.05072e+06	984529	1.09879e+06	C00818	ko00053,ko01100
Lmhp002031	245.186	86.0954	244.179	C12H24N2O3	[M+H]+	L-Leucyl-L-Leucine	Amino acids and derivatives	Amino acids and derivatives	3303-31-9	3	526383	618517	625011	859681	847324	852835	318989	347207	317170	580879	578954	637639	-	-
MWS04559g	182.082	136.076	181.074	C9H11NO3	[M+H]+	3-Hydroxy-L-phenylalanine	Amino acids and derivatives	Amino acids and derivatives	587-33-7	1	2.63111e+06	2.44417e+06	2.48751e+06	1.21625e+07	1.26168e+07	1.13994e+07	2.14114e+07	2.08148e+07	2.12017e+07	1.1828e+07	1.06612e+07	1.16766e+07	-	-
Wbmn002079	315.108	135.044	316.116	C14H20O8	[M-H]-	Grevilloside G	Phenolic acids	Phenolic acids	791846-69-0	3	1.34782e+07	1.25114e+07	1.26294e+07	1.38895e+07	1.36438e+07	1.2778e+07	1.38882e+07	1.31106e+07	1.31015e+07	1.36642e+07	1.22328e+07	1.27812e+07	-	-
mws2523	421.075	241.012	422.082	C12H23O14P	[M-H]-	Trehalose 6-phosphate	Others	Saccharides	4484-88-2	3	149470	132196	129839	98805.9	78348.5	95601.5	109713	108633	81070.7	119326	108972	107937	C00689	ko00500,ko01100,ko01110
mws0866	259.022	96.9696	260.03	C6H13O9P	[M-H]-	D-Glucose 6-phosphate*	Others	Saccharides	56-73-5	1	1.01538e+07	9.65914e+06	9.91598e+06	3.24649e+06	3.48973e+06	3.67422e+06	5.33862e+06	5.16912e+06	4.85733e+06	5.40726e+06	5.43226e+06	5.96535e+06	C00092	ko00500,ko00524,ko00562,ko01100,ko01110
pmb0876	454.293	313.274	453.286	C21H44NO7P	[M+H]+	LysoPE 16:0	Lipids	LPE	53862-35-4	1	1.02813e+07	9.67475e+06	1.14467e+07	3.61169e+06	3.93132e+06	3.7413e+06	1.36307e+06	1.49832e+06	1.35538e+06	5.25115e+06	5.81215e+06	5.31341e+06	-	-
pme3011	104.071	69.0348	103.063	C4H9NO2	[M+H]+	γ-Aminobutyric acid	Organic acids	Organic acids	56-12-2	3	2.23935e+06	2.47963e+06	2.8368e+06	4.23164e+06	4.12701e+06	4.58108e+06	8.65644e+06	9.19586e+06	9.2332e+06	3.74798e+06	4.09311e+06	4.1724e+06	C00334	ko00250,ko00330,ko00410,ko00650,ko00760,ko01100
pme0266	201.113	139.113	202.12	C10H18O4	[M-H]-	Sebacic acid	Organic acids	Organic acids	111-20-6	3	4605.19	4858.91	4938.68	3310.69	4960.08	3723.77	3722.47	4812.02	3287	3500.64	3477.69	3841.88	C08277	-
MWSmce585	104.071	59.0145	103.063	C4H9NO2	[M+H]+	Methyl 3-aminopropanoate	Amino acids and derivatives	Amino acids and derivatives	4138-35-6	2	9.26912e+06	8.64111e+06	8.77044e+06	6.2161e+06	6.45774e+06	7.13185e+06	3.68201e+06	2.6531e+06	3.24397e+06	6.2973e+06	6.97584e+06	6.37843e+06	-	-
Lmmp102002	219.175	121.101	218.167	C15H22O	[M+H]+	1-Cis-5-trans-germacrone	Terpenoids	Sesquiterpenoids	-	2	150535	156705	167742	1.44483e+06	1.34035e+06	1.49808e+06	97345.6	63886.7	81601.6	544565	602479	549736	-	-
Zmgn000217	129.019	85.0298	130.027	C5H6O4	[M-H]-	Methylenesuccinic acid	Organic acids	Organic acids	97-65-4	3	380327	385306	387831	1.03133e+06	1.06505e+06	1.07819e+06	434402	409448	522017	611612	610470	673292	C00490	ko00660,ko01100
pmb0618	627.192	465.1	626.185	C28H34O16	[M+H]+	Hesperetin-8-C-glucoside-3'-O-glucoside	Flavonoids	Flavonols	-	3	9.06066e+06	7.85816e+06	9.9697e+06	2.81073e+06	3.05444e+06	3.44888e+06	9	9	9	3.68376e+06	4.13044e+06	3.95732e+06	-	-
ML10195036	300.295	60.0463	299.282	C18H37NO2	[M+H]+	3-Dehydrosphinganine	Lipids	Sphingolipids	16105-69-4	3	170861	191319	166062	66045.1	68055.8	57320	52023.8	49210.6	52477.2	96057.9	106741	97657.4	C02934	ko00600,ko01100
Zmhp006502	549.123	301.075	548.117	C25H24O14	[M+H]+	Kaempferide-3-O-(6''-malonyl)glucoside	Flavonoids	Flavonols	-	3	9	9	9	61729.6	65838	73639.9	9	9	9	38568.8	36063.6	34414.3	-	-
pmb3101	175.061	115.044	176.069	C7H12O5	[M-H]-	2-Isopropylmalic Acid	Organic acids	Organic acids	49601-06-1	3	89506.9	102241	106534	185772	181140	184751	55759.5	52586.4	49870	117003	111272	124793	C02504	ko00290,ko00620,ko01100,ko01110,ko01210,ko01230
pme3475	273.076	153.018	272.068	C15H12O5	[M+H]+	Butin; 7,3',4'-Trihydroxyflavanone	Flavonoids	Flavanones	492-14-8	3	333839	302203	264891	9	9	9	9	9	9	156477	169830	175237	C09614	ko00941
Lmcp002302	312.13	180.088	311.123	C12H17N5O5	[M+H]+	N6-(2-Hydroxyethyl)adenosine	Nucleotides and derivatives	Nucleotides and derivatives	4338-48-1	3	798487	849132	769532	1.02751e+06	1.21952e+06	1.09965e+06	1.22782e+06	1.04894e+06	1.15914e+06	1.02439e+06	1.01751e+06	922206	-	-
pmp000479	252.232	196.2	251.225	C16H29NO	[M+H]+	N-Isobutyl-2E,4E-dodedienamide	Alkaloids	Alkaloids	-	2	29157.3	38822.8	38575.8	26649.2	40967.3	20166.6	34997.2	28186.5	34725.6	36315	33162.3	32665.2	-	-
Hamp004451	352.155	336.125	352.154	C21H22NO4+	[M]+	Palmatine	Alkaloids	Isoquinoline alkaloids	3486-67-7	1	7.22662e+06	8.46372e+06	7.50945e+06	4.65383e+06	5.48511e+06	5.03396e+06	1.02017e+07	9.37619e+06	1.0067e+07	8.59199e+06	7.83499e+06	7.73559e+06	C05315	ko00950,ko01110
pmb2804	311.223	171.138	312.23	C18H32O4	[M-H]-	13S-Hydroperoxy-9Z,11E-octadecadienoic acid	Lipids	Free fatty acids	33964-75-9	3	46514.3	37639.6	79642	58805.9	42843.4	46443.5	37408.6	36722.9	35378.8	40984.1	41914.5	37484.6	C04717	ko00591,ko01100
mws0458	151.04	136.017	152.047	C8H8O3	[M-H]-	Vanillin; 4-Hydroxy-3-Methoxybenzaldehyde	Phenolic acids	Phenolic acids	121-33-5	3	1.07171e+06	1.09015e+06	1.19963e+06	201707	200948	219002	9	9	9	231969	238563	259159	C00755	ko00996,ko01100,ko01110
mws0263	128.035	82.0298	129.043	C5H7NO3	[M-H]-	5-Oxo-L-Proline	Amino acids and derivatives	Amino acids and derivatives	98-79-3	3	7100.4	9	10205.3	280206	247504	282136	244900	254087	254148	109873	122530	120830	C01879	ko00480,ko01100
Hmcn002743	417.155	181.04	418.163	C22H26O8	[M-H]-	Lirioresinol A	Lignans and Coumarins	Lignans	-	1	1.11857e+06	1.26932e+06	1.324e+06	665433	647692	790911	231143	240773	216060	670972	708762	753903	-	-
ML10179289	105.069	77.0382	122.073	C8H10O	[M-H2O+H]+	2-Phenylethanol	Phenolic acids	Phenolic acids	60-12-8	1	1.50432e+06	1.29285e+06	1.43108e+06	2.49661e+06	2.52753e+06	2.36458e+06	2.93118e+06	3.0376e+06	2.73749e+06	2.24509e+06	2.52103e+06	2.42476e+06	C05853	ko00360
pmf0139	179.056	59.0139	180.063	C6H12O6	[M-H]-	D-Galactose	Others	Saccharides	59-23-4	3	2.14155e+06	1.94037e+06	1.84925e+06	1.83415e+06	1.87796e+06	1.85158e+06	4.23e+06	3.97193e+06	4.29243e+06	1.96425e+06	2.17965e+06	2.17525e+06	C00124	ko00052,ko01100
Lhbp073026	370.164	204.101	369.158	C21H23NO5	[M+H]+	13-Hydroxyl-N-methylcanadine	Alkaloids	Isoquinoline alkaloids	-	2	2.48719e+06	2.49078e+06	2.76414e+06	491036	429822	433524	9.79288e+06	1.11822e+07	1.08688e+07	4.64872e+06	5.21099e+06	5.06142e+06	-	-
pmn001700	455.353	455.354	456.36	C30H48O3	[M-H]-	24,30-Dihydroxy-12(13)-ene-lupeol	Terpenoids	Triterpene	-	2	263791	201057	209234	197029	205078	100927	139250	60500.6	158365	188805	207584	210783	-	-
Ymjm000135	507.185	161.024	508.195	C25H32O11	[M-H]-	8R-Dihydrodehydrodiconferyl alcohol 4-O-β-D-glucopyranoside	Lignans and Coumarins	Lignans	-	2	469122	465801	456246	1.76412e+06	1.70355e+06	1.68415e+06	9	11020.6	14272.7	776372	692004	719977	-	-
Cmyp004289	338.137	323.115	337.131	C20H19NO4	[M+H]+	Dehydronantenine	Alkaloids	Aporphine alkaloids	55898-15-2	1	1.86903e+06	1.53306e+06	1.80022e+06	2.7383e+06	2.77084e+06	2.98114e+06	1.39962e+07	1.33546e+07	1.39792e+07	6.28606e+06	6.53473e+06	7.05128e+06	-	-
Xmyp005654	449.106	287.056	448.101	C21H20O11	[M+H]+	Kaempferol-4'-O-glucoside	Flavonoids	Flavonols	-	3	373458	319849	355865	225125	262736	253783	384569	133908	253874	292056	282916	260128	-	-
Qmgp102504	332.133	152.07	331.132	C20H17N3O2	[M+H]+	Angustoline	Alkaloids	Plumerane	40041-95-0	1	5.92256e+06	5.63964e+06	5.73998e+06	7.87137e+06	7.21485e+06	7.46724e+06	1.87515e+07	1.75415e+07	1.83171e+07	1.07981e+07	9.66052e+06	1.06318e+07	-	-
Lhcp120314	235.167	179.11	234.162	C15H22O2	[M+H]+	7β-H-9(10)-ene-11,12-Epoxy-8-oxoeremophilane	Terpenoids	Sesquiterpenoids	-	3	801588	814065	938863	757010	779408	758125	700142	668731	816459	707848	753584	797448	-	-
pme3017	104.071	58.0651	103.063	C4H9NO2	[M+H]+	2-Aminoisobutyric acid	Organic acids	Organic acids	62-57-7	2	1.25398e+07	1.20175e+07	1.18248e+07	8.53987e+06	7.45657e+06	8.83597e+06	5.71126e+06	4.99078e+06	5.75403e+06	8.40123e+06	9.43726e+06	9.15889e+06	C03665	-
Qmdp083003	374.196	257.117	373.189	C21H27NO5	[M+H]+	Runanine	Alkaloids	Terpenoid alkaloids	100485-12-9	1	3.89444e+07	3.68932e+07	4.3907e+07	1.79077e+06	1.8704e+06	1.84467e+06	9	35478.8	28060.8	1.92305e+07	2.1278e+07	1.92136e+07	-	-
Lmyn002403	313.093	101.024	314.1	C14H18O8	[M-H]-	Mandelic acid-β-glucoside	Phenolic acids	Phenolic acids	-	2	108489	114116	124732	107378	107252	117315	149956	92681.1	87716	109627	97341.5	105065	-	-
MWS2673	339.253	121.101	338.246	C20H34O4	[M+H]+	5,6-DiHETrE[(±)5,6-dihydroxy-8Z,11Z,14Z-eicosatrienoic acid]	Lipids	Free fatty acids	213382-49-1	2	1.29349e+06	780391	1.61474e+06	1.08302e+06	686699	534045	240583	290982	170165	667010	624569	592201	C14772	ko00590,ko01100
pme1816	353.088	191.056	354.095	C16H18O9	[M-H]-	Neochlorogenic acid (5-O-Caffeoylquinic acid)*	Phenolic acids	Phenolic acids	906-33-2	2	38825.7	49584.3	41670.2	45214.1	35957.1	30049.2	22683.2	24028.2	22125.8	37831.4	33551.7	35771.1	C17147	-
Qmdp083102	346.164	243.098	345.158	C19H23NO5	[M+H]+	Prostephabyssine(ISO1)	Alkaloids	Terpenoid alkaloids	-	3	1.05301e+07	1.03499e+07	1.07878e+07	2.74858e+06	3.16679e+06	3.04706e+06	88125.5	67129	90557.6	4.56904e+06	4.90078e+06	4.3491e+06	-	-
mws1350	181.051	151.003	182.058	C9H10O4	[M-H]-	Syringaldehyde; 4-Hydroxy-3,5-Dimethoxybenzaldehyde	Phenolic acids	Phenolic acids	134-96-3	3	163528	163907	176069	91505.7	100427	125185	27794.8	42348	42631.5	85034.4	80246.4	75359.9	-	-
Lmbn006152	279.233	59.0133	280.24	C18H32O2	[M-H]-	(9Z,11E)-Octadecadienoic acid	Lipids	Free fatty acids	2540-56-9	1	498100	480915	562943	532138	439905	521706	598619	561212	583048	495533	524644	558978	C04056	ko00591
Zmdp001857	311.124	165.055	310.116	C14H18N2O6	[M+H]+	γ-Glutamyltyrosine	Amino acids and derivatives	Amino acids and derivatives	7432-23-7	1	387337	388738	432163	1.17638e+07	1.14584e+07	1.04268e+07	5.57212e+06	5.53682e+06	5.84656e+06	5.59665e+06	6.11143e+06	6.29638e+06	-	-
mws0064	287.056	135.045	288.063	C15H12O6	[M-H]-	Eriodictyol (5,7,3',4'-Tetrahydroxyflavanone)	Flavonoids	Flavanones	552-58-9	3	11991.8	14400.1	13036.5	9	9	9	9	9	9	5871.96	5261.18	5833.41	C05631	ko00941,ko01100,ko01110
pmb0998	364.065	152.057	363.058	C10H14N5O8P	[M+H]+	Guanosine 5'-monophosphate	Nucleotides and derivatives	Nucleotides and derivatives	85-32-5	3	155213	134904	188426	75167.8	96718.5	69425	185672	183502	144693	128207	114151	125546	C00144	ko00230,ko01100,ko01232
mws0277	191.056	85.0296	192.063	C7H12O6	[M-H]-	Quinic Acid	Organic acids	Organic acids	77-95-2	2	1.41945e+06	1.58397e+06	1.54947e+06	2.64456e+06	2.5794e+06	2.79332e+06	2.23217e+06	2.45009e+06	2.22465e+06	2.13626e+06	2.1569e+06	2.38049e+06	C00296	ko00400,ko01100
Lasp011732	335.257	81.0697	334.25	C21H34O3	[M+H]+	Ent-16beta-Methoxy-19-Kauranoic Acid(iso-01)	Terpenoids	Ditepenoids	-	1	1.86298e+06	1.50503e+06	2.0222e+06	1.26193e+06	1.32634e+06	1.44371e+06	538614	444295	542702	1.26306e+06	1.33406e+06	1.18074e+06	-	-
Lmmn000774	343.103	181.051	344.111	C15H20O9	[M-H]-	Dihydrocaffeoylglucose	Phenolic acids	Phenolic acids	-	3	86519.5	88898.7	95024	50432.7	47729.4	49317.9	41169.8	31768.7	33297.5	53357.2	47231.6	51048.6	-	-
pme2380	145.014	101.024	146.022	C5H6O5	[M-H]-	α-Ketoglutaric acid	Organic acids	Organic acids	328-50-7	3	360672	333753	322910	224030	231188	231784	47683.7	73135.6	67205.9	234108	261706	237809	C00026	ko00020,ko00040,ko00053,ko00220,ko00250,ko00300,ko00310,ko00340,ko00430,ko00470,ko00630,ko00650,ko00660,ko01100,ko01110,ko01200,ko01210,ko01230,ko01240
mws0281	191.02	111.009	192.027	C6H8O7	[M-H]-	Citric Acid	Organic acids	Organic acids	77-92-9	1	4.72078e+06	4.36799e+06	4.37753e+06	9.02716e+06	8.96332e+06	9.34457e+06	6.82742e+06	6.88602e+06	6.36919e+06	6.00389e+06	6.53952e+06	6.77541e+06	C00158	ko00020,ko00250,ko00630,ko01100,ko01110,ko01200,ko01210,ko01230,ko01240
MWS1962	153.127	83.0474	152.12	C10H16O	[M+H]+	cis-Citral	Organic acids	Organic acids	5392-40-5	3	9	9	9	59255.8	31610.9	54832.9	889674	834652	917458	123348	133874	139366	C09847	ko01110
Lmqn000432	333.058	333.056	334.067	C9H19O11P	[M-H]-	1-(sn-Glycero-3-phospho)-1D-myo-inositol	Others	Saccharides	-	2	1.07888e+06	869794	936685	1.51615e+06	1.62393e+06	1524033	5.03094e+06	5.55396e+06	4.99055e+06	1.67216e+06	1.76271e+06	1.55755e+06	-	-
pmn001518	331.067	169.014	332.074	C13H16O10	[M-H]-	1-O-Galloyl-β-D-glucose	Phenolic acids	Phenolic acids	58511-73-2	3	219853	226251	203665	33148.6	32811	39907.3	186745	202644	123729	55761.6	58886.9	63079.6	C01158	ko00999
Zazp002392	194.116	151.074	193.11	C11H15NO2	[M+H]+	Corypalline	Alkaloids	Alkaloids	450-14-6	2	3.66946e+06	3.69087e+06	3.88092e+06	1.27287e+07	1.29884e+07	1.31902e+07	6.49713e+06	7.00833e+06	6.63813e+06	7.88838e+06	8.30263e+06	7.3329e+06	-	-
Lmbn001288	131.035	87.0443	132.042	C5H8O4	[M-H]-	2-Hydroxy-2-methyl-3-oxobutanoic acid	Organic acids	Organic acids	71698-08-3	3	403814	404557	396505	180759	180952	207639	120565	125708	109546	207652	215992	190926	C06010	ko00290,ko00650,ko00660,ko00770,ko01100,ko01110,ko01210,ko01230
pmp001127	301.071	286.08	300.063	C16H12O6	[M+H]+	Chrysoeriol; 5,7,4'-Trihydroxy-3'-Methoxyflavone	Flavonoids	Flavones	491-71-4	3	2.5188e+06	2.5071e+06	2.42799e+06	625708	767332	691757	9	9	9	938760	1.00974e+06	1.06413e+06	C04293	ko00944
MWS0442	527.156	365.102	504.169	C18H32O16	[M+Na]+	Maltotriose	Others	Saccharides	1109-28-0	2	567088	573130	693589	1.75621e+06	1.22805e+06	1.57426e+06	228079	293741	326837	551955	545543	491472	C01835	ko02010
Zmdp000292	189.135	70.0652	188.127	C7H16N4O2	[M+H]+	Arginine methyl ester	Amino acids and derivatives	Amino acids and derivatives	-	1	845381	826409	1.33122e+06	7.87421e+06	8.56732e+06	8.8172e+06	1.53807e+07	1.56645e+07	1.67642e+07	5.82816e+06	6.26015e+06	6.60895e+06	-	-
MWS5173	112.05	70.0284	111.043	C4H5N3O	[M+H]+	Isocytosine	Nucleotides and derivatives	Nucleotides and derivatives	108-53-2	3	143506	130427	157605	1.04078e+06	981456	1.09165e+06	1.01794e+06	1.00928e+06	779931	505939	571993	554749	-	-
MWSmce165	165.082	59.0159	166.084	C6H14O5	[M-H]-	L-Fucitol	Others	Saccharides	13074-06-1	3	675824	879479	667331	1.15196e+06	1.32145e+06	976389	2.62417e+06	2.38582e+06	2.57738e+06	994785	1.12943e+06	1.06282e+06	-	-
Zmzn000113	146.047	102.056	147.053	C5H9NO4	[M-H]-	L-threo-3-Methylaspartate	Amino acids and derivatives	Amino acids and derivatives	6061-13-8	3	1.69339e+06	1.6891e+06	1.6284e+06	3.44062e+06	3.64153e+06	3.07082e+06	1.82287e+06	1.6052e+06	1.79859e+06	2.08802e+06	1.85118e+06	1.90736e+06	C03618	ko00630,ko00660,ko01100,ko01200
Qmdp090204	330.17	192.102	329.163	C19H23NO4	[M+H]+	(-)-O-Rnethylstepharinosine	Alkaloids	Aporphine alkaloids	-	3	435820	404164	439990	644765	683064	558719	2.18988e+06	2.08492e+06	2.01615e+06	1.03394e+06	1.081e+06	952548	-	-
pma0134	121.049	93.0575	120.042	C4H8O4	[M+H]+	D-Threose	Others	Saccharides	95-43-2	3	5.93735e+07	6.06563e+07	5.94754e+07	4.39688e+07	4.09938e+07	4.61337e+07	3.88333e+06	3.96149e+06	4.1261e+06	3.36149e+07	3.56232e+07	3.81594e+07	C06463	-
HJN087	433.12	271.065	434.121	C21H22O10	[M-H]-	Naringenin-4'-O-glucoside*	Flavonoids	Flavanones	-	3	308327	9	316177	514900	588256	539844	238972	254467	382326	371043	353525	326656	-	-
pmb0069	122.06	105.034	121.053	C7H7NO	[M+H]+	Benzamide	Phenolic acids	Phenolic acids	55-21-0	3	1.32437e+07	1.41929e+07	1.34949e+07	2.76429e+07	2.79433e+07	3.08689e+07	3.7484e+07	3.63535e+07	3.80233e+07	2.42447e+07	2.69132e+07	2.73196e+07	C09815	-
Lmbn002739	163.04	119.05	164.047	C9H8O3	[M-H]-	3-Hydroxycinnamic Acid*	Phenolic acids	Phenolic acids	14755-02-3	3	1.75502e+06	1.92381e+06	1.70079e+06	9	9	9	39846.7	42662.6	47496.7	1.93314e+06	1.73765e+06	1.95527e+06	C12621	ko00360,ko01100
Lmbn002648	163.04	119.05	164.047	C9H8O3	[M-H]-	α-Hydroxycinnamic Acid*	Phenolic acids	Phenolic acids	5801-57-0	3	1.75502e+06	1.92381e+06	1.70079e+06	9	9	9	39846.7	42662.6	47496.7	1.93314e+06	1.73765e+06	1.95527e+06	C02763	ko00360,ko01100
pme0181	170.092	124.088	169.085	C7H11N3O2	[M+H]+	3-Methyl-L-Histidine*	Amino acids and derivatives	Amino acids and derivatives	368-16-1	3	464925	490204	536363	339922	418225	219458	888578	1.07338e+06	957068	536123	572745	609305	C01152	ko00340,ko01100
mws4177	152.071	120.044	151.063	C8H9NO2	[M+H]+	Methyl Anthranilate	Phenolic acids	Phenolic acids	134-20-3	3	17246.5	21523.8	26444.6	9	9	9	9	9	9	11782.3	13317.8	12184.5	C20634	-
pme0152	129.066	84.0444	128.059	C5H8N2O2	[M+H]+	5,6-Dihydro-5-methyluracil	Nucleotides and derivatives	Nucleotides and derivatives	696-04-8	2	673502	785673	590145	434101	515098	651959	862234	1.00321e+06	1.6002e+06	759970	835814	860734	C00906	-
Wmzn000227	145.062	109.041	146.058	C6H10O4	[M-H]-	2,2-Dimethylsuccinic acid	Organic acids	Organic acids	597-43-3	3	233171	216218	206970	971338	994206	965884	465658	402132	478301	449791	497467	442925	-	-
pme0122	189.123	126.091	188.116	C8H16N2O3	[M+H]+	N6-Acetyl-L-lysine	Amino acids and derivatives	Amino acids and derivatives	692-04-6	3	218048	229623	266238	470081	566949	481525	1.45777e+06	1.74265e+06	1.61929e+06	681455	660856	601312	C02727	ko00310,ko01100
Lmhp008801	476.277	335.258	475.27	C23H42NO7P	[M+H]+	LysoPE 18:3	Lipids	LPE	-	2	1.73403e+06	1.66695e+06	2.03761e+06	887505	750600	779711	52316.3	60273.7	44312.2	854118	925250	815418	-	-
pmb0776	337.155	177.055	336.147	C20H20N2O3	[M+H]+	N-Feruloyltryptamine	Alkaloids	Plumerane	53905-13-8	3	82359.4	91648.9	87358.2	64611.6	33086.9	46341.6	9	9	9	54222.7	47684.3	51726.7	-	-
pmp000737	314.176	269.119	314.175	C19H24NO3+	[M]+	Magnocurarine	Alkaloids	Isoquinoline alkaloids	6801-40-7	1	405274	438652	427121	753756	650186	702228	3.56034e+06	3.06424e+06	3.26723e+06	1.66782e+06	1.54273e+06	1.46849e+06	C16991	-
Lmqp001535	360.146	315.112	359.137	C19H21NO6	[M+H]+	1-Hydroxy-10-oxosinomenine	Alkaloids	Isoquinoline alkaloids	-	3	6.63489e+06	6.63633e+06	6.56356e+06	2.74707e+06	3.23312e+06	2.38865e+06	170906	240865	152335	4.214e+06	3.70308e+06	3.9404e+06	-	-
Lmtn003441	311.114	149.061	312.121	C15H20O7	[M-H]-	2-Acetyl-3-hydroxyphenyl-1-O-glucoside	Phenolic acids	Phenolic acids	-	3	35643.9	37207.4	32269	731703	743337	812082	9	9	9	249541	275536	282654	-	-
pme1002	138.091	103.054	137.084	C8H11NO	[M+H]+	L-Tyramine	Alkaloids	Alkaloids	51-67-2	1	2.10334e+06	2.04736e+06	2.00636e+06	1.33826e+06	1.46518e+06	1.38614e+06	104899	118509	121651	1.26512e+06	1.12029e+06	1.1507e+06	C00483	ko00350,ko00950,ko01100,ko01110,ko01240
Cmyp004481	352.156	337.132	352.154	C21H22NO4+	[M]+	Yanhusuine	Alkaloids	Isoquinoline alkaloids	-	1	6.15049e+06	6.55832e+06	5.76515e+06	9.57431e+06	1.00931e+07	1.00375e+07	4.62109e+07	4.30009e+07	4.39353e+07	2.41355e+07	2.2268e+07	2.12537e+07	-	-
Lmhp001430	227.103	116.072	226.095	C10H14N2O4	[M+H]+	Cyclo(Pro-Glu)	Amino acids and derivatives	Amino acids and derivatives	-	3	655379	591170	604608	310298	388491	318247	44921.6	55077.9	48178.8	293185	332399	323593	-	-
mws0224	150.058	61.0106	149.051	C5H11NO2S	[M+H]+	DL-Methionine	Amino acids and derivatives	Amino acids and derivatives	59-51-8	3	5.84775e+06	5.67408e+06	5.72944e+06	4.46077e+07	4.55305e+07	4.42854e+07	4.58901e+07	4.02364e+07	4.09807e+07	2.26829e+07	2.41248e+07	2.5844e+07	-	-
mws2608	222.097	84.0451	221.09	C8H15NO6	[M+H]+	N-Acetyl-D-galactosamine	Others	Saccharides	1811-31-0	3	168745	154939	133381	158289	129186	159265	141938	121270	97418.6	121306	137598	125903	C01132	ko00052,ko00520,ko01100,ko01250
Lmdp004892	535.108	287.055	534.101	C24H22O14	[M+H]+	Kaempferol-3-O-(6''-malonyl)galactoside*	Flavonoids	Flavonols	-	3	820732	992428	562800	13603.5	29340.8	41320.6	27426	32320.4	21958.4	320630	313148	282809	-	-
mws0255	112.05	95.0239	111.043	C4H5N3O	[M+H]+	Cytosine	Nucleotides and derivatives	Nucleotides and derivatives	71-30-7	3	332292	476047	486125	645869	714446	670778	647717	549753	639141	457699	522366	489902	C00380	ko00240,ko01100,ko01232
pmb2260	480.308	184.073	479.301	C23H46NO7P	[M+H]+	LysoPC 15:1	Lipids	LPC	-	3	354012	382669	396759	86467.4	111543	105782	9	9	9	174600	168348	153317	-	-
Zmdp000972	136.042	91.0537	135.035	C4H9NO2S	[M+H]+	S-Methyl-L-cysteine	Amino acids and derivatives	Amino acids and derivatives	1187-84-4	2	259002	205236	212516	1.108e+06	1.13237e+06	1.08485e+06	1.82091e+06	1.80717e+06	1.80279e+06	1.11848e+06	1.00638e+06	993417	C22040	ko02010
HJN041	451.124	289.072	452.132	C21H24O11	[M-H]-	Epicatechin glucoside*	Flavonoids	Flavanols	-	2	92219.8	71893.8	79349	51659.2	36394.8	37627.2	251263	276139	221612	148833	142517	162118	-	-
Lmhp011562	353.269	261.221	352.261	C21H36O4	[M+H]+	1-α-Linolenoyl-glycerol*	Lipids	Glycerol ester	-	1	9.46627e+06	9.41642e+06	9.64175e+06	7.3917e+06	7.5678e+06	8.0569e+06	3.64805e+06	3.44398e+06	3.75634e+06	7.54047e+06	6.69057e+06	6.79079e+06	-	-
mws0177	111.009	67.0189	112.016	C5H4O3	[M-H]-	2-Furoic acid	Organic acids	Organic acids	88-14-2	3	3.38781e+06	3.50403e+06	3.25486e+06	3.58968e+06	3.33214e+06	3.49031e+06	9	9	9	2.03617e+06	2.21883e+06	1.94986e+06	C01546	ko01100
Zblp005777	314.139	177.055	313.131	C18H19NO4	[M+H]+	N-trans-ferulicacidacylp-hydroxyphenylethylamine	Alkaloids	Phenolamine	-	1	2.5812e+06	3.19655e+06	3.1742e+06	1.03902e+06	1.10065e+06	1.09174e+06	89690	69535.3	72528.4	1.63767e+06	1.45751e+06	1.46745e+06	-	-
Zmjp000182	189.134	70.0652	188.127	C7H16N4O2	[M+H]+	N-Monomethyl-L-arginine	Amino acids and derivatives	Amino acids and derivatives	17035-90-4	1	1.17926e+06	1.38312e+06	1.26551e+06	8.99506e+06	8.5777e+06	8.54736e+06	1.47358e+07	1.62773e+07	1.62179e+07	5.91763e+06	6.60448e+06	6.70001e+06	C03884	-
mws1077	355.102	193.049	354.095	C16H18O9	[M+H]+	Scopoletin-7-O-glucoside (Scopolin)	Lignans and Coumarins	Coumarins	531-44-2	2	164095	226100	173074	100944	96786.8	97638.3	58903.9	89447.5	63836.8	112369	98326.4	105483	C01527	ko00999,ko01110
Lsxp211201	192.101	177.077	191.095	C11H13NO2	[M+H]+	Hydrohydrastinine	Alkaloids	Isoquinoline alkaloids	494-55-3	1	1.85947e+07	1.86336e+07	2.37294e+07	4.03864e+06	5.93376e+06	3.8141e+06	4.634e+06	3.83524e+06	4.39677e+06	1.2776e+07	1.3387e+07	1.45604e+07	-	-
Wbmp010456	277.216	93.0694	276.209	C18H28O2	[M+H]+	Macrophypene B	Terpenoids	Ditepenoids	-	3	789723	1.11894e+06	1.20851e+06	659035	605623	666429	226774	200607	208011	580941	650829	656423	-	-
Zmzn003953	309.205	227.203	310.214	C18H30O4	[M-H]-	13(s)-hydroperoxy-(9z,11e,15z)-octadecatrienoic acid	Lipids	Free fatty acids	67597-26-6	1	5.08354e+06	5.42997e+06	6.30833e+06	4.30821e+06	6.16031e+06	4.67128e+06	3.4019e+06	3.09514e+06	3.80615e+06	5.03092e+06	5.54198e+06	4.88609e+06	C04785	ko00592,ko01100,ko01110
Lmqn008288	299.259	299.256	300.266	C18H36O3	[M-H]-	3-Hydroxyoctadecanoic Acid	Lipids	Free fatty acids	45261-96-9	2	2.15114e+06	2.23068e+06	2.43519e+06	2.53517e+06	2.58646e+06	2.39537e+06	2.25273e+06	2.20513e+06	2.38721e+06	2.02247e+06	2.31322e+06	2.17591e+06	-	-
pmb0865	518.324	184.073	517.317	C26H48NO7P	[M+H]+	LysoPC 18:3(2n isomer)	Lipids	LPC	-	1	1.54462e+06	1.43962e+06	1.7975e+06	620936	569178	550857	38459.5	37066.9	40263	757446	693149	791827	-	-
pmp001106	595.166	577.156	594.159	C27H30O15	[M+H]+	Vitexin-2''-O-glucoside	Flavonoids	Flavones	61360-94-9	2	3.02644e+06	3.14761e+06	3.17299e+06	517089	554194	610300	42603.8	39644.8	31570.1	1.19478e+06	1.3531e+06	1.22322e+06	C04024	ko00944
pme2244	190.086	118.065	189.079	C11H11NO2	[M+H]+	3-Indolepropionic acid	Alkaloids	Plumerane	830-96-6	2	108303	153090	124372	478609	544215	508448	792172	744681	814021	460459	408332	459190	-	-
YC512118	282.279	247.243	281.272	C18H35NO	[M+H]+	Oleamide (9-Octadecenamide)	Lipids	Free fatty acids	301-02-0	1	202445	175570	161201	99768.1	95258.5	89770.3	502568	448444	442202	195708	220818	198308	C19670	-
mws1507	330.17	152.062	329.163	C19H23NO4	[M+H]+	Sinomenine	Alkaloids	Isoquinoline alkaloids	6080-33-7	3	1.00512e+06	1.04355e+06	1.03793e+06	9	9	9	9	9	9	549729	617897	552261	C09643	-
pmb2591	245.093	203.084	246.1	C13H14N2O3	[M-H]-	N-Acetyl-L-Tryptophan	Amino acids and derivatives	Amino acids and derivatives	1218-34-4	3	161904	209506	238155	131609	147044	146816	72347.9	67795.1	69671.4	132283	151488	143178	-	-
Cmyp003721	356.187	192.106	355.178	C21H25NO4	[M+H]+	Isocorybulbine*	Alkaloids	Isoquinoline alkaloids	22672-74-8	1	8.95163e+07	9.06502e+07	9.13093e+07	8.41047e+07	8.73619e+07	9.20975e+07	9	9	9	8.06744e+07	8.83187e+07	7.74984e+07	-	-
mws5037	203.139	86.1001	202.132	C9H18N2O3	[M+H]+	L-Alanyl-L-leucine	Amino acids and derivatives	Amino acids and derivatives	3303-34-2	3	509621	494501	483154	184029	185321	215050	19516.8	8281.47	23799.3	232978	261813	263573	-	-
Wbmn011269	377.232	295.228	378.241	C22H34O5	[M-H]-	Vitexilactone	Terpenoids	Ditepenoids	61263-49-8	1	3.63362e+06	2.82972e+06	3.32278e+06	1.68779e+06	2.09623e+06	2.04591e+06	1.6866e+06	1.79696e+06	1.92689e+06	2.43779e+06	2.17858e+06	2.47517e+06	-	-
Zmfn000481	535.037	323.026	536.044	C14H22N2O16P2	[M-H]-	Uridine-5'-Diphosphate-D-Xylose	Nucleotides and derivatives	Nucleotides and derivatives	3616-06-6	3	1.1893e+07	1.16651e+07	1.24832e+07	9.4014e+06	9.9532e+06	9.13416e+06	1.02562e+06	4.00048e+06	1.13005e+06	9.21103e+06	9.59991e+06	8.3861e+06	C00190	ko00520,ko00908,ko01100,ko01250
pmb0881	478.293	337.274	477.286	C23H44NO7P	[M+H]+	LysoPE 18:2	Lipids	LPE	-	2	188008	260279	304272	92745.7	97885.1	67595.7	19154.1	21735.9	24222.1	123473	120478	108301	-	-
pme3732	244.093	112.05	243.085	C9H13N3O5	[M+H]+	Cytidine	Nucleotides and derivatives	Nucleotides and derivatives	65-46-3	3	153981	129244	118962	203710	239784	282426	72824.2	95506.6	71859.2	141882	161976	147852	C00475	ko00240,ko01100,ko01232,ko02010
Lmhp008833	494.324	184.073	493.317	C24H48NO7P	[M+H]+	LysoPC 16:1(2n isomer)*	Lipids	LPC	-	1	1.40876e+06	1.35394e+06	1.5382e+06	333493	297954	384000	44207.3	22713.5	23338.6	626021	580310	546207	-	-
pme3967	312.13	180.088	311.123	C12H17N5O5	[M+H]+	2-(Dimethylamino)guanosine	Nucleotides and derivatives	Nucleotides and derivatives	2140-67-2	3	824144	888975	870353	1.21509e+06	1.19159e+06	1.1696e+06	1.051e+06	1.00741e+06	1.23364e+06	974782	927332	1.06093e+06	-	-
pmf0174	157.16	157.16	158.167	C10H22O	[M-H]-	1-Decanol*	Others	Saccharides	112-30-1	3	1.95043e+06	2.09123e+06	2.27057e+06	1.91292e+06	1.93757e+06	1.98194e+06	1.92107e+06	1.75658e+06	1.86661e+06	2.01928e+06	1.76554e+06	1.85125e+06	C01633	-
Zmhn002227	385.114	223.06	386.121	C17H22O10	[M-H]-	4-O-Glucosyl-sinapate	Phenolic acids	Phenolic acids	-	2	936805	863825	901468	65703	70441.4	99257.6	69409.4	45696.1	52740.4	462260	503633	530340	C02919	-
Lmbn002072	159.066	97.0659	160.074	C7H12O4	[M-H]-	2-Propylsuccinic acid	Organic acids	Organic acids	618-57-5	3	10505.2	19519.5	17506.4	28581.7	24863.8	28986.9	7456.93	6697.15	12471.1	13305.1	13736.4	15154.4	C16657	-
pmb3006	431.098	269.041	432.106	C21H20O10	[M-H]-	Apigenin-7-O-glucoside(Cosmosiin)	Flavonoids	Flavones	578-74-5	3	347368	437421	419412	77676.1	68844	80096.6	16302.9	71227.6	64542.4	142223	163278	153380	C04608	ko00944
mws1164	179.056	59.0139	180.063	C6H12O6	[M-H]-	D-Fructose	Others	Saccharides	57-48-7	3	1.78167e+06	1.95658e+06	1.93336e+06	1.87906e+06	1.85126e+06	1.75207e+06	3.87774e+06	4.23197e+06	3.99502e+06	2.16956e+06	2.11995e+06	1.90191e+06	C05003	-
Qmdp083104	376.176	241.087	375.168	C20H25NO6	[M+H]+	Cephatonine	Alkaloids	Terpenoid alkaloids	175862-78-9	2	1.56519e+06	1.53205e+06	1.78524e+06	1.97302e+06	1.76812e+06	2.03049e+06	65403.3	37470	47108.8	1.21659e+06	1.25648e+06	1.38672e+06	-	-
MWStz119	328.155	265.098	327.147	C19H21NO4	[M+H]+	N-Methyllindcarpine	Alkaloids	Aporphine alkaloids	14028-97-8	2	1.40746e+06	1.53312e+06	1.43148e+06	763857	672001	661980	314671	390657	331539	967012	953295	850142	-	-
Lsjp211240	123.052	80.0504	122.048	C6H6N2O	[M+H]+	Nicotinamide	Others	Vitamin	98-92-0	1	3.44096e+06	3.5246e+06	3.58124e+06	5.26705e+06	5.41328e+06	5.40865e+06	2.23457e+06	2.14856e+06	2.19643e+06	3.20604e+06	3.59698e+06	3.64847e+06	C00153	ko00760,ko01100,ko01240
Lmhp008233	474.262	333.242	473.254	C23H40NO7P	[M+H]+	LysoPE 18:4	Lipids	LPE	-	3	51822	46548.4	52451	22273.7	22601.7	22196.9	9	9	9	26218	29230.9	25769.3	-	-
MWS0933	170.092	124.087	169.085	C7H11N3O2	[M+H]+	1-Methylhistidine*	Amino acids and derivatives	Amino acids and derivatives	332-80-9	3	155349	161986	119566	170499	201115	161558	406345	445580	441185	202794	229108	229680	-	-
Lmhp009187	440.277	299.258	439.27	C20H42NO7P	[M+H]+	LysoPE 15:0	Lipids	LPE	-	1	85005.9	103401	102339	38559.2	33716.6	37017.1	19427.6	17166.3	15705	57961.6	50909	57131	-	-
pmb0789	332.134	152.072	331.127	C14H21NO8	[M+H]+	Pyridoxine-5'-O-glucoside	Others	Vitamin	-	3	7.39614e+06	7.04583e+06	7.62282e+06	9.59467e+06	8.82039e+06	1.03934e+07	2.34182e+07	2.36466e+07	2.22138e+07	1.18296e+07	1.3526e+07	1.23058e+07	C03996	-
Lmgp000796	150.057	61.01	149.048	C8H7NO2	[M+H]+	4-Hydroxymandelonitrile	Alkaloids	Phenolamine	13093-65-7	1	6.19158e+06	5.98045e+06	6.24171e+06	2.90052e+07	3.18168e+07	3.05408e+07	4.05834e+07	3.63877e+07	3.96721e+07	2.11201e+07	2.26535e+07	2.42825e+07	C00650	-
Zbzp007397	181.121	135.117	180.115	C11H16O2	[M+H]+	5,6,7,7a-tetrahydro-4,4,7a-trimethyl-2(4H)-benzofuranone	Others	Others	15356-74-8	2	646705	603909	671178	129382	134620	140608	39547.8	30302.3	31777.5	251463	266391	288910	-	-
mws1346	162.076	98.0601	161.069	C6H11NO4	[M+H]+	DL-2-Aminoadipic acid	Alkaloids	Alkaloids	542-32-5	3	305791	347825	395134	295955	254681	304852	275671	287996	273331	309939	354809	322841	C00956	ko00300,ko00310,ko00311,ko01100,ko01110,ko01210,ko01230
pmp001273	520.34	184.073	519.332	C26H50NO7P	[M+H]+	LysoPC 18:2	Lipids	LPC	-	2	160564	187276	198801	58101.5	56225.2	59778.2	25591.7	18532.3	23469.4	95093.5	82695.5	87894.9	-	-
pme1228	221.092	204.065	220.085	C11H12N2O3	[M+H]+	5-Hydroxy-L-tryptophan	Amino acids and derivatives	Amino acids and derivatives	56-69-9	3	132319	24316.3	36699.3	45751.2	9	55998.6	484629	477867	460216	166569	152504	145157	C00643	ko00380,ko01100
MWS20152	417.156	402.1	418.163	C22H26O8	[M-H]-	Syringaresinol	Lignans and Coumarins	Lignans	21453-71-4	1	181499	222186	205565	110864	111232	124842	34236.8	34829.8	31392.6	123052	130386	113228	C10889	-
MWS1837	158.118	95.0861	157.11	C8H15NO2	[M+H]+	Tranexamic Acid	Organic acids	Organic acids	1197-18-8	3	62164	26455.8	80653.7	560427	1.0311e+06	1.02405e+06	1.2228e+06	1.16146e+06	1.09847e+06	327778	311787	284789	-	-
mws0668	283.068	151.026	284.076	C10H12N4O6	[M-H]-	Xanthosine	Nucleotides and derivatives	Nucleotides and derivatives	146-80-5	3	2.21018e+06	2.48623e+06	2.19946e+06	1.69322e+06	1.31392e+06	1.59195e+06	324132	277895	380855	1.47332e+06	1.69488e+06	1.56307e+06	C01762	ko00230,ko00232,ko01100,ko01110,ko01232,ko02010
pmb1562	351.253	147.117	350.246	C21H34O4	[M+H]+	1-Stearidonoyl-Glycerol	Lipids	Glycerol ester	-	3	220837	182935	186727	99891.2	107541	98731.4	31534.5	23694.8	25418.9	101957	113816	100007	-	-
Zmjp000966	268.106	136.062	267.097	C10H13N5O4	[M+H]+	Vidarabine*	Nucleotides and derivatives	Nucleotides and derivatives	5536-17-4	1	1.83977e+06	1.86986e+06	2.07498e+06	3.13965e+06	3.09057e+06	3.3964e+06	507263	500948	444715	1.92565e+06	2.05144e+06	1.77863e+06	-	-
pme1598	463.125	301.071	464.132	C22H24O11	[M-H]-	Hesperetin-5-O-glucoside	Flavonoids	Flavanones	69651-80-5	2	1.69026e+06	2.15146e+06	2.11194e+06	1.63968e+07	1.3877e+07	1.45757e+07	1.14007e+07	1.06695e+07	1.02444e+07	8.39234e+06	7.27783e+06	7.95244e+06	-	-
mws0061	463.088	300.029	464.096	C21H20O12	[M-H]-	Quercetin-3-O-galactoside (Hyperin)	Flavonoids	Flavonols	482-36-0	2	50460.2	77419.9	59329.7	279018	118677	106862	121749	82076.8	94387.4	106658	95408.4	109427	C10073	-
ML10180524	244.095	112.054	243.085	C9H13N3O5	[M+H]+	Cytarabine	Nucleotides and derivatives	Nucleotides and derivatives	147-94-4	3	604166	584967	563120	812602	617312	747882	128068	127001	126139	497949	452531	433505	C02961	-
pme3382	160.061	98.0237	161.069	C6H11NO4	[M-H]-	N-Acetyl-L-threonine	Amino acids and derivatives	Amino acids and derivatives	17093-74-2	3	94577.1	77403.4	70648.2	9	9	9	28694	37636.3	38170.2	62153.1	56233.4	64793.8	-	-
pmb0374	136.062	119.035	135.054	C5H5N5	[M+H]+	2-Aminopurine	Nucleotides and derivatives	Nucleotides and derivatives	452-06-2	3	3.3593e+06	3.50456e+06	4.06883e+06	6.07617e+06	5.39838e+06	5.53258e+06	1.08082e+06	916881	899129	3.32434e+06	3.5609e+06	3.08328e+06	-	-
Lmgp002501	474.161	312.11	473.153	C20H27NO12	[M+H]+	Dhurrin-6'-O-Glucoside	Alkaloids	Phenolamine	-	2	2.85693e+06	1.0494e+06	1.12827e+06	3.32069e+06	4.57835e+06	4.06896e+06	1.27928e+07	9.12727e+06	1.25567e+07	3.8339e+06	4.23317e+06	3.68626e+06	-	-
pmp000577	461.123	285.08	460.116	C26H20O8	[M+H]+	Acacetin-7-O-glucuronide	Flavonoids	Flavones	-	3	25352.7	28395.7	23607.6	21411.3	26206.8	60073.4	305052	460125	274063	126933	110985	113998	-	-
MA10039641	341.109	89.0246	342.116	C12H22O11	[M-H]-	Lactobiose	Others	Saccharides	63-42-3	1	7.76892e+06	6.21454e+06	8.18906e+06	2.09309e+07	1.88969e+07	1.73616e+07	2.48512e+07	2.82338e+07	2.59477e+07	1.19405e+07	1.34429e+07	1.18411e+07	C00243	ko00052,ko01100,ko02010
pmb3142	299.077	137.024	300.084	C13H16O8	[M-H]-	Salicylic acid-2-O-glucoside	Phenolic acids	Phenolic acids	10366-91-3	3	947031	905153	903342	2.59614e+06	2.38356e+06	2.3252e+06	202081	193896	183980	1.09439e+06	969512	1.10907e+06	-	-
MWSmce116	252.104	136.061	251.102	C10H13N5O3	[M+H]+	5'-Deoxyadenosine*	Nucleotides and derivatives	Nucleotides and derivatives	4754-39-6	3	194982	214199	213727	351870	348172	341342	697610	931974	803066	428581	455854	394176	C05198	-
Hamp004284	282.15	234.105	281.142	C18H19NO2	[M+H]+	N-nornuciferine	Alkaloids	Aporphine alkaloids	4846-19-9	1	3.72422e+06	3.78077e+06	3.25823e+06	3.51011e+06	4.03212e+06	3.88023e+06	1.40985e+06	1.61241e+06	1.49026e+06	3.01256e+06	2.79972e+06	2.60555e+06	-	-
Zabp002916	344.186	299.127	343.178	C20H25NO4	[M+H]+	laudanine	Alkaloids	Alkaloids	85-64-3	1	1.42981e+06	1.37427e+06	1.48651e+06	867034	791629	696861	9.41756e+06	9.01561e+06	8.52691e+06	4.23527e+06	4.5224e+06	3.90954e+06	C17592	ko00950,ko01110
Jmhp002020	434.182	255.11	433.174	C22H27NO8	[M+H]+	norcoclaurine-6-O-glucoside	Alkaloids	Isoquinoline alkaloids	-	1	1.23058e+06	1.04515e+06	1.18388e+06	1.44535e+06	1.50957e+06	1.451e+06	437652	467245	573490	1.21122e+06	1.10694e+06	1.05002e+06	-	-
MWS201447	237.124	120.086	236.116	C12H16N2O3	[M+H]+	Phe-Ala	Amino acids and derivatives	Amino acids and derivatives	3918-87-4	2	321310	340596	303734	147219	134190	121485	10345.9	10947.6	21919.3	125725	143017	143058	-	-
pma0948	138.091	120.081	137.084	C8H11NO	[M+H]+	Phenylethanolamine	Alkaloids	Alkaloids	7568-93-6	3	1.55575e+07	1.60226e+07	1.56662e+07	1.28991e+07	1.20901e+07	1.13637e+07	2.64475e+06	2.67441e+06	2.54286e+06	9.31441e+06	1.05742e+07	1.06283e+07	C02735	-
mws0214	181.072	71.0139	182.079	C6H14O6	[M-H]-	D-Sorbitol	Others	Saccharides	50-70-4	3	21690.4	19375.7	20674	22190.1	18408.2	21792.3	44023.2	47648.4	51346.8	20848.9	23969.3	21639.7	C00794	ko00051,ko00052,ko01100,ko02010
mws1060	267.074	135.031	268.081	C10H12N4O5	[M-H]-	9-(Arabinosyl)hypoxanthine	Nucleotides and derivatives	Nucleotides and derivatives	7013-16-3	3	183716	175036	180658	167096	186366	178805	9	9	9	143489	128114	147505	-	-
mws0847	150.077	133.051	149.07	C6H7N5	[M+H]+	1-Methyladenine	Nucleotides and derivatives	Nucleotides and derivatives	5142-22-3	2	1.72727e+06	2.12669e+06	1.99627e+06	2.30351e+06	2.44401e+06	2.19465e+06	4.18868e+06	3.83304e+06	4.27344e+06	2.2127e+06	2.52881e+06	2.51175e+06	C02216	-
Hmdp003036	360.18	239.07	359.173	C20H25NO5	[M+H]+	Homostephanoline	Alkaloids	Isoquinoline alkaloids	2689-15-8	3	1.70335e+06	1.89153e+06	1.91251e+06	9	9	9	9	9	9	699589	786633	689570	-	-
Qmxp101615	349.272	179.142	348.266	C22H36O3	[M+H]+	Ent-3β-Acetoxyisopimar-15-8β-ol	Terpenoids	Ditepenoids	-	1	520008	410845	563360	174978	149936	167402	20589	14919.6	20210.5	261692	261272	229492	-	-
Lmlp001436	183.065	165.055	182.058	C9H10O4	[M+H]+	Dihydrocaffeic acid	Phenolic acids	Phenolic acids	1078-61-1	3	396740	453986	457273	317672	320418	359382	293597	299416	298454	328670	374972	374053	C10447	ko00350
pme3009	175.024	98.9754	174.016	C6H6O6	[M+H]+	Trans-Citridic acid	Organic acids	Organic acids	4023-65-8	3	9	18168.1	23682.4	199624	137930	202435	185085	207132	185177	124521	141291	124755	C02341	ko00660,ko01100
Hmdp004145	330.169	192.1	329.163	C19H23NO4	[M+H]+	Dehassiline	Alkaloids	Isoquinoline alkaloids	142717-64-4	1	3.88877e+07	3.75543e+07	3.8511e+07	1.19215e+07	1.11143e+07	1.1719e+07	2.27244e+07	2.20407e+07	2.12628e+07	2.63203e+07	2.3865e+07	22811939	-	-
HJN086	449.11	287.057	450.116	C21H22O11	[M-H]-	Eriodictyol-3'-O-glucoside	Flavonoids	Flavanones	-	3	151511	138410	129286	60997.8	56376.8	65949.6	114966	91230.8	93941.3	97259.2	93480.4	84078.5	-	-
Wacn005438	477.269	161.045	418.257	C21H38O8	[M+CH3COOH-H]-	Hydroxypentadecenoic acid glucoside	Lipids	Free fatty acids	-	1	325523	332984	387472	434110	554069	522378	482864	463547	437898	375779	433159	422212	-	-
Wafn003182	409.208	161.046	350.194	C16H30O8	[M+CH3COOH-H]-	Glucopyranose 6-Hydroxydecanoate	Others	Saccharides	-	1	156950	174187	188457	9	9	9	157208	107723	152279	146275	142946	127004	-	-
Qmdp090301	360.18	343.177	359.173	C20H25NO5	[M+H]+	4-Demethylhasubanonine	Alkaloids	Terpenoid alkaloids	-	3	1.37897e+06	1.30394e+06	1.40862e+06	500358	546664	570482	9	9	9	792154	886326	772669	-	-
Hmln002149	623.201	461.17	624.205	C29H36O15	[M-H]-	Acteoside; Verbascoside	Phenolic acids	Phenolic acids	61276-17-3	3	36003.9	49853.3	42408.7	31372.4	30551.4	28592.7	9	10622	18901.6	20781.3	19221.7	22317.2	C10501	-
MWS4309	262.119	188.071	261.111	C13H15N3O3	[M+H]+	Glycyl-tryptophan	Amino acids and derivatives	Amino acids and derivatives	2390-74-1	2	608896	623742	574050	346067	285195	365719	163842	224842	153660	392264	367382	337817	-	-
pme3388	189.135	144.102	188.127	C7H16N4O2	[M+H]+	Homoarginine	Amino acids and derivatives	Amino acids and derivatives	156-86-5	2	282985	232972	240885	2.06674e+06	2.01932e+06	1.94879e+06	4.47335e+06	4.4158e+06	4.56469e+06	1.65013e+06	1.91434e+06	1.8224e+06	C01924	-
Lmnn102707	315.108	135.045	316.116	C14H20O8	[M-H]-	Cimidahurinine	Phenolic acids	Phenolic acids	142542-89-0	1	1.31325e+07	1.37948e+07	1.23976e+07	1.27039e+07	1.33941e+07	1.33616e+07	1.38411e+07	1.27159e+07	1.32162e+07	1.41689e+07	1.24668e+07	1.24958e+07	-	-
Lmgn001670	137.027	108.023	138.032	C7H6O3	[M-H]-	Salicylic acid	Phenolic acids	Phenolic acids	69-72-7	3	679173	699679	803080	1.72845e+06	2.01035e+06	2.56758e+06	110844	110264	99949.7	1.07535e+06	1.12528e+06	1.2424e+06	C00805	ko00996,ko01100,ko01110,ko04075
Zmdp002216	261.145	86.0968	260.137	C11H20N2O5	[M+H]+	L-γ-Glutamyl-L-leucine	Amino acids and derivatives	Amino acids and derivatives	2566-39-4	1	319858	375711	324126	3.81154e+06	3.92633e+06	3.95461e+06	1.29858e+06	1.22687e+06	1.29189e+06	1.4999e+06	1.74354e+06	1.61544e+06	-	-
pme0008	176.103	113.071	175.096	C6H13N3O3	[M+H]+	L-Citrulline	Amino acids and derivatives	Amino acids and derivatives	372-75-8	3	936756	920225	987860	1.76156e+07	2.54005e+07	2.49866e+07	7.56115e+06	7.29086e+06	5.9027e+06	9.32362e+06	9.56636e+06	10715540	C00327	ko00220,ko01100,ko01110,ko01230
mws0219	132.03	88.0404	133.037	C4H7NO4	[M-H]-	L-Aspartic Acid	Amino acids and derivatives	Amino acids and derivatives	56-84-8	3	9.1011e+06	9.01058e+06	8.25422e+06	1.84592e+07	1.95612e+07	1.96558e+07	1.00318e+07	1.02189e+07	1.04795e+07	1.06032e+07	1.20615e+07	1.06238e+07	C00049	ko00220,ko00250,ko00260,ko00261,ko00270,ko00300,ko00340,ko00410,ko00460,ko00470,ko00710,ko00760,ko00770,ko00970,ko00999,ko01100,ko01110,ko01200,ko01210,ko01230,ko01240,ko02010
HJKP000649	136.071	91.0544	135.068	C8H9NO	[M+H]+	N-benzylformamide	Alkaloids	Alkaloids	6343-54-0	2	388861	312323	345476	1.5626e+06	1.69031e+06	1.54109e+06	2.97624e+06	2.85971e+06	2.89767e+06	1.72196e+06	1.48098e+06	1.59301e+06	C15561	-
Lmqp001722	360.146	315.088	359.137	C19H21NO6	[M+H]+	4,5-Epoxy-14-hydroxy sinomenine N-oxide	Alkaloids	Isoquinoline alkaloids	-	3	1.11887e+06	1.31486e+06	1.1699e+06	390591	525108	449809	2.56938e+06	2.67702e+06	2.80661e+06	1.20642e+06	1.40226e+06	1.29112e+06	-	-
pmb0856	480.308	339.289	479.301	C23H46NO7P	[M+H]+	LysoPE 18:1(2n isomer)	Lipids	LPE	-	3	1.63717e+07	1.43342e+07	1.73853e+07	8.1746e+06	1.15924e+07	9.24697e+06	3.09496e+06	2.75929e+06	2.67833e+06	1.0663e+07	1.13585e+07	9.75509e+06	-	-
Hmqp006023	326.274	309.27	324.266	C20H36O3	[M+H]+	Ethyl 9-Hydroxy-10,12-octadecadienoic acid	Lipids	Free fatty acids	-	3	10337.1	11562	13835.3	14675.4	12278.4	17351.8	9	9	9	10840.2	9918.99	11554.3	-	-
pmb0629	463.123	313.071	462.116	C22H22O11	[M+H]+	Chrysoeriol-6-C-glucoside (Isoscoparin)	Flavonoids	Flavones	20013-23-4	3	9	262766	155362	237583	241565	186557	9	178423	191508	235718	209625	242887	C05990	-
MWS0559	161.046	71.0136	162.053	C6H10O5	[M-H]-	1,6-anhydro-β-D-glucose	Others	Saccharides	498-07-7	3	55727.1	59581.1	57161	52757.4	55727.1	57673.9	97821.3	105731	96810.4	54279.6	63103	60480.2	-	-
Wmhn000023	663.268	603.303	664.273	C33H44O14	[M-H]-	Clerodendrin I	Terpenoids	Ditepenoids	-	2	5.68093e+06	6.28043e+06	5.75002e+06	1.10343e+07	1.05079e+07	1.24542e+07	1.15611e+06	2.55628e+06	2.51251e+06	7.28657e+06	6.56954e+06	6.28808e+06	-	-
pme1474	298.097	136.062	297.09	C11H15N5O3S	[M+H]+	5'-Deoxy-5'-(methylthio)adenosine	Nucleotides and derivatives	Nucleotides and derivatives	2457-80-9	1	1.05069e+06	1.46612e+06	1.23097e+06	1.09484e+06	1.09386e+06	1.03729e+06	1.32761e+06	1.30539e+06	1.35196e+06	1.02416e+06	1.07785e+06	1.18919e+06	C00170	ko00270,ko00908,ko01100
Zasp102439	118.064	91.0537	117.058	C8H7N	[M+H]+	m-Aminophenylacetylene	Alkaloids	Alkaloids	54060-30-9	1	4.23415e+06	1.91e+06	2.34884e+06	9.68686e+06	1.08466e+07	9.59783e+06	1.4928e+07	1.39188e+07	1.47241e+07	8.05639e+06	9.33955e+06	9.07352e+06	-	-
pme1178	284.099	152.059	283.092	C10H13N5O5	[M+H]+	Guanosine	Nucleotides and derivatives	Nucleotides and derivatives	118-00-3	1	5.16681e+06	6.07827e+06	5.52465e+06	7.8243e+06	6.92847e+06	6.47454e+06	5.46624e+06	6.62143e+06	6.0019e+06	5.0164e+06	5.4091e+06	5.85855e+06	C00387	ko00230,ko01100,ko01232,ko02010
Lmsn000363	325.129	145.066	326.137	C16H22O7	[M-H]-	Raspberryketone glucoside	Phenolic acids	Phenolic acids	38963-94-9	1	665032	300007	276091	1.11434e+06	1.31494e+06	1.68898e+06	1.05872e+06	1.13972e+06	1.12604e+06	890001	877213	770287	-	-
Lmhn003240	237.04	121.03	238.048	C11H10O6	[M-H]-	Benzoylmalic acid	Phenolic acids	Phenolic acids	22138-51-8	1	3.909e+06	3.62516e+06	3.80307e+06	2.12671e+06	2.02899e+06	2.02475e+06	3.24192e+06	2.78661e+06	3.11845e+06	4.38871e+06	3.75502e+06	4.101e+06	-	-
Hmdp003276	360.181	193.11	359.173	C20H25NO5	[M+H]+	Prometaphanine	Alkaloids	Isoquinoline alkaloids	6858-85-1	3	9	9	9	54577.9	73922.8	76870.6	88020.7	85552.1	138782	95571.1	81902.1	91074.4	-	-
mws0193	190.119	84.0823	189.111	C7H15N3O3	[M+H]+	L-Homocitrulline	Amino acids and derivatives	Amino acids and derivatives	1190-49-4	3	252593	237096	245581	860151	808167	793567	933045	856091	700338	499819	565437	580130	C02427	-
pmp001198	132.102	57.0335	131.095	C6H13NO2	[M+H]+	6-Deoxyfagomine	Alkaloids	Piperidine alkaloids	197449-09-5	1	5.7437e+06	5.72728e+06	5.62302e+06	1.36671e+07	1.36526e+07	1.28572e+07	1.02706e+07	1.0018e+07	1.05364e+07	9.30677e+06	9.59527e+06	1.07635e+07	-	-
pme1261	206.139	76.0757	205.131	C9H19NO4	[M+H]+	D-Panthenol	Others	Saccharides	81-13-0	3	323816	400520	1.36054e+06	222018	366762	185781	223208	18731.8	155367	50746	50444.1	44052.2	C05944	ko00770
Lmbp000668	124.039	78.0336	123.032	C6H5NO2	[M+H]+	Isonicotinic acid	Others	Vitamin	55-22-1	3	1.4394e+07	1.51367e+07	1.62938e+07	1.265e+07	7.98728e+06	9.98865e+06	5.92808e+06	6.40497e+06	6.4098e+06	1.13723e+07	1.29854e+07	1.31339e+07	C07446	-
Zmhn001793	341.089	179.034	342.095	C15H18O9	[M-H]-	6-O-Caffeoyl-D-glucose	Phenolic acids	Phenolic acids	-	2	329957	339918	364866	194203	186927	151991	294721	296771	346712	317456	275994	280309	-	-
Zmpn000199	209.03	85.0297	210.038	C6H10O8	[M-H]-	D-Galactaric acid	Others	Saccharides	526-99-8	3	876905	848374	861718	1.0116e+06	1.05909e+06	898526	2.59371e+06	2.51111e+06	2.67408e+06	1.11424e+06	1.13231e+06	978361	C00879	ko00053,ko01100
Lmhp001732	263.139	70.0638	262.132	C14H18N2O3	[M+H]+	L-Prolyl-L-Phenylalanine	Amino acids and derivatives	Amino acids and derivatives	13589-02-1	3	270541	291759	243132	170625	150986	214354	90516.8	88383.3	87433.6	156760	181303	178857	-	-
Lmrj002087	247.129	86.09	246.122	C10H18N2O5	[M+H]+	L-Isoleucyl-L-Aspartate	Amino acids and derivatives	Amino acids and derivatives	-	3	649369	692785	680475	592975	613365	629812	414141	457253	446460	494257	486000	559736	-	-
mws2623	281.249	281.25	282.256	C18H34O2	[M-H]-	11-Octadecanoic acid(Vaccenic acid)*	Lipids	Free fatty acids	506-17-2	1	2.43498e+07	2.12553e+07	2.39538e+07	2.30299e+07	2.37945e+07	2.39141e+07	2.34256e+07	2.34998e+07	2.40226e+07	2.10986e+07	2.4721e+07	2.30105e+07	C21944	-
pmb2791	309.207	209.054	310.214	C18H30O4	[M-H]-	9-Hydroperoxy-10E,12,15Z-octadecatrienoic acid	Lipids	Free fatty acids	111004-08-1	3	66746.9	57085	74571.2	55606.4	61344.6	58974.2	49131	40762.6	52310.9	41608.3	43494.9	48421.8	C16321	ko00592,ko01110
pme2566	217.083	199.072	218.09	C8H14N2O5	[M-H]-	5-L-Glutamyl-L-amino acid	Amino acids and derivatives	Amino acids and derivatives	5875-41-2	3	124594	134749	130998	9	9	9	82333	88892.4	81236.7	57632.9	56871.3	65437.9	-	-
Lmgn000160	131.046	70.0297	132.054	C4H8N2O3	[M-H]-	3-Ureidopropionic Acid	Organic acids	Organic acids	462-88-4	3	35490.6	33060.2	35003.7	158143	176613	217514	386656	432169	364905	126480	118705	138809	C02642	ko00240,ko00410,ko00770,ko01100
MWS04412	175.121	70.0658	174.137	C8H18N2O2	[M+H]+	N(6),N(6)-Dimethyl-L-lysine	Amino acids and derivatives	Amino acids and derivatives	2259-86-1	2	411106	549926	558329	8.51086e+06	8.38112e+06	8.50396e+06	1.01303e+07	1.00557e+07	1.02879e+07	5.4496e+06	5.1021e+06	4.64622e+06	-	-
Wafp004641	476.191	314.139	475.184	C24H29NO9	[M+H]+	N-Feruloyltyramine 4-glucoside	Alkaloids	Phenolamine	-	2	716163	945723	814947	368886	413464	362400	738599	882880	986844	604656	643074	548167	-	-
MWSmce269	341.185	265.166	342.183	C21H26O4	[M-H]-	β-Crocetin	Organic acids	Organic acids	25368-09-6	3	12939.1	10895.5	14364.5	11587.7	11338.9	11765.5	10644.1	10834.2	10998.4	16467.5	15495.1	14029.7	-	-
Lmqp002499	352.155	337.131	351.147	C21H21NO4	[M+H]+	7-Methoxysinomendine	Alkaloids	Aporphine alkaloids	-	1	1.82661e+06	2.20321e+06	1.83278e+06	1.31922e+06	1.21104e+06	1.18477e+06	9	9	9	1.91477e+06	1.6412e+06	1.85864e+06	-	-
Lmqn000780	606.076	384.985	607.082	C17H27N3O17P2	[M-H]-	Uridine 5'-diphospho-N-acetylglucosamine	Nucleotides and derivatives	Nucleotides and derivatives	528-04-1	3	1.24595e+06	1.30197e+06	1.29972e+06	1.91628e+06	2.1361e+06	2.05666e+06	1.56795e+06	1.61596e+06	303249	1.53612e+06	1.76545e+06	1.54612e+06	C00043	ko00520,ko00524,ko01100,ko01250
mws1329	463.088	301.036	464.096	C21H20O12	[M-H]-	Quercetin-7-O-glucoside*	Flavonoids	Flavonols	491-50-9	2	2.39332e+06	2.22936e+06	9	1.6022e+07	1.67294e+07	1.43079e+07	8.66832e+06	7.51898e+06	10864705	6.65468e+06	5.71145e+06	6.49231e+06	C12639	-
mws1297	269.103	101.023	270.11	C13H18O6	[M-H]-	Benzyl glucoside	Phenolic acids	Phenolic acids	4304-12-5	3	9	9	9	9	9	9	18503.4	14466.5	18988.3	14376.2	14034.4	16254.5	-	-
pme2527	133.097	116.071	132.09	C5H12N2O2	[M+H]+	L-Ornithine	Amino acids and derivatives	Amino acids and derivatives	70-26-8	3	111772	168875	176335	6.32989e+06	7.12169e+06	6.86502e+06	2.1978e+06	2.29434e+06	2.26359e+06	2.47912e+06	2.8629e+06	2.8565e+06	C00077	ko00220,ko00330,ko00470,ko00480,ko01100,ko01110,ko01210,ko01230,ko02010
Hmdp003220	328.153	192.01	327.147	C19H21NO4	[M+H]+	Corytuberine	Alkaloids	Aporphine alkaloids	517-56-6	1	3.29463e+07	2.8997e+07	3.20241e+07	2.26537e+06	2.37463e+06	2.2302e+06	107318	180261	176451	1.52672e+07	1.49943e+07	1.31272e+07	C17591	ko00950,ko01110
mws0221	241.031	151.983	240.024	C6H12N2O4S2	[M+H]+	L-Cystine	Amino acids and derivatives	Amino acids and derivatives	56-89-3	3	58750.6	56603.3	35462.8	50720.4	46436.6	41527	85850.4	74090	104503	63346.6	74246.2	67437.5	C00491	ko00270,ko01100,ko02010
Lmjn002534	431.156	149.046	432.163	C19H28O11	[M-H]-	Darendoside A	Phenolic acids	Phenolic acids	149596-95-2	3	2.28564e+06	2.43052e+06	2.30838e+06	1.15838e+06	1.04567e+06	1.18816e+06	8.10256e+06	8.52416e+06	8.37152e+06	4.36268e+06	4.11943e+06	4.8267e+06	-	-
Hmsn002272	327.11	165.05	328.116	C15H20O8	[M-H]-	Demethyl coniferin	Phenolic acids	Phenolic acids	-	2	183117	200798	186304	25027.7	87297.6	30272.9	66902.6	23729.4	25953.1	87558.4	76296	76352.3	-	-
mws1090	259.022	96.9696	260.03	C6H13O9P	[M-H]-	Glucose-1-phosphate*	Others	Saccharides	59-56-3	1	9.6375e+06	9.79099e+06	1.08762e+07	2.94927e+06	3.11287e+06	3.2575e+06	4.63734e+06	4.69849e+06	4.50062e+06	5.80778e+06	5.80123e+06	6.65963e+06	C00103	ko00010,ko00040,ko00052,ko00500,ko00520,ko00523,ko00561,ko01100,ko01110,ko01240,ko01250
Hamp012107	284.295	88.0766	283.288	C18H37NO	[M+H]+	Stearamide	Alkaloids	Alkaloids	124-26-5	2	33097.3	36360.5	45041.8	16386.1	20050.7	18829.8	47165.5	42193.7	43326.3	30064.3	35102.4	34217	C13846	-
MWS4471	173.057	58.0297	174.064	C6H10N2O4	[M-H]-	N-Alpha-Acetyl-L-Asparagine	Amino acids and derivatives	Amino acids and derivatives	4033-40-3	3	110695	82968.2	78651.1	1.52401e+06	1.55877e+06	1.48528e+06	1.42433e+06	1.53862e+06	1.41341e+06	995924	862292	872600	-	-
Hamp003022	330.17	192.102	329.163	C19H23NO4	[M+H]+	Reticuline	Alkaloids	Isoquinoline alkaloids	485-19-8	1	5.12667e+06	4.88893e+06	5.09179e+06	1.42815e+06	1.56377e+06	1.68871e+06	3.32952e+06	3.14261e+06	3.02998e+06	3.42985e+06	3.52307e+06	3.01069e+06	C02105	ko00950,ko01100,ko01110
Zahp011689	205.086	149.023	204.079	C12H12O3	[M+H]+	2,2-dimethylchromene-6-carboxylic acid	Others	Others	34818-56-9	3	9.0291e+06	8.35509e+06	7.14673e+06	6.72799e+06	6.23192e+06	6.48589e+06	5.10462e+06	4.63125e+06	6.31911e+06	7.58722e+06	6.55962e+06	6.6426e+06	-	-
mws0473	131.035	87.0452	132.042	C5H8O4	[M-H]-	2-Methylsuccinic acid*	Organic acids	Organic acids	498-21-5	3	395750	3.33213e+06	3.42955e+06	1.60646e+06	1.66874e+06	183411	1.03371e+06	111799	110486	206151	215681	183275	-	-
Lmmn002164	131.035	87.0452	132.042	C5H8O4	[M-H]-	Monomethyl succinate	Organic acids	Organic acids	3878-55-5	3	395750	3.33213e+06	3.42955e+06	1.60646e+06	1.66874e+06	183411	1.03371e+06	111799	110486	206151	215681	183275	-	-
mws0921	149.061	131.05	150.068	C9H10O2	[M-H]-	p-Coumaryl alcohol	Phenolic acids	Phenolic acids	3690-05-9	3	61639.1	67970	66592.5	54232.2	52467.1	62839.7	9	9	9	42193	39718.4	35765.8	C02646	ko00940,ko01100,ko01110
mws0736	189.123	86.0964	188.116	C8H16N2O3	[M+H]+	N-Glycyl-L-leucine*	Amino acids and derivatives	Amino acids and derivatives	869-19-2	3	577187	568190	630988	324593	327313	317622	49052.9	57650.4	45012.9	280904	331608	307640	C02155	-
Lmdp003808	317.067	302.043	316.058	C16H12O7	[M+H]+	Azaleatin (5-O-Methylquercetin)	Flavonoids	Flavonols	529-51-1	3	595153	509597	576164	496732	460765	632859	9	9	9	213225	232438	251679	C10022	-
mws5045	215.165	169.159	216.173	C12H24O3	[M-H]-	12-Hydroxydodecanoic acid	Lipids	Free fatty acids	505-95-3	3	8724.64	6731.07	10302	11764.7	10117.3	6672.14	5750.91	7409.85	9092.52	8574.25	10010.5	8863.11	C08317	-
Zmpn003044	161.025	133.029	162.032	C9H6O3	[M-H]-	7-Hydroxycoumarin;Umbelliferone	Lignans and Coumarins	Coumarins	93-35-6	3	425683	416695	376094	58121.8	56197.3	108884	26920.4	50461	30022.7	282848	240921	274229	C09315	ko00999,ko01110
mws0715	263.104	145.062	264.111	C13H16N2O4	[M-H]-	Phenylacetyl-L-glutamine	Amino acids and derivatives	Amino acids and derivatives	28047-15-6	3	72251.8	69538.8	69881	64911.5	79814.8	80740.1	106985	97080	112800	80184.1	69054.4	79949.8	C04148	ko00360
Wdgp005230	355.201	323.175	354.194	C21H26N2O3	[M+H]+	Allo-Yohimbine	Alkaloids	Plumerane	522-94-1	2	3.50989e+06	3.57385e+06	3.99773e+06	3.15901e+06	3.14973e+06	3.43218e+06	445874	421564	567253	2.33619e+06	2.16711e+06	1.97632e+06	-	-
Lsxp211202	192.101	177.079	191.095	C11H13NO2	[M+H]+	Hydrohydrastinine(ISO1)	Alkaloids	Alkaloids	-	1	3.99129e+06	4.28944e+06	4.28973e+06	1.88916e+06	1.87934e+06	1.72043e+06	468320	504746	478846	2.43909e+06	2.21053e+06	2.06843e+06	-	-
Hmtn001358	310.094	148.04	311.101	C14H17NO7	[M-H]-	2-(D-Glucosyloxy)-4-hydroxybenzeneacetonitrile	Alkaloids	Phenolamine	-	2	336145	345463	346519	306434	296146	272462	29412.5	31920.6	52273.4	217852	254873	225874	-	-
Hmdp003165	488.189	295.09	487.184	C25H29NO9	[M+H]+	Stesakine-9-O-glucoside	Alkaloids	Aporphine alkaloids	-	1	3.26143e+06	3.25769e+06	3.19317e+06	262164	285075	353731	4742.81	9	7075.3	1.18574e+06	1.34147e+06	1.14794e+06	-	-
pmb1283	448.222	163.5	447.215	C18H33N5O6S	[M+H]+	L-Glutaminyl-L-valyl-L-valyl-L-cysteine	Amino acids and derivatives	Amino acids and derivatives	-	3	237815	241422	217694	807139	749989	799645	2.12535e+06	2.28177e+06	2.04103e+06	1.12979e+06	1.25292e+06	1.06268e+06	-	-
pmp000535	324.123	309.098	323.116	C19H17NO4	[M+H]+	Demethyleneberberine	Alkaloids	Isoquinoline alkaloids	25459-91-0	2	617735	707489	659277	1.25112e+06	1.06765e+06	1.27658e+06	1.11145e+06	1.18579e+06	1.32058e+06	964683	1.11782e+06	1.12265e+06	-	-
Hmhn003518	355.104	175.04	356.111	C16H20O9	[M-H]-	4-O-β-D-glucopyranosylferulic acid*	Phenolic acids	Phenolic acids	-	1	4.08707e+06	3.9325e+06	3.98269e+06	3.47698e+06	3.13929e+06	3.43947e+06	4.43389e+06	4.62715e+06	4.43183e+06	4.16776e+06	3.52472e+06	3.79107e+06	-	-
Lmhp008718	506.324	184.073	505.317	C25H48NO7P	[M+H]+	LysoPC 17:2	Lipids	LPC	-	3	176229	175626	187798	43443.9	40693.4	46935.5	8813.35	7529.58	9002.18	77125.7	66843.7	66842.2	-	-
mws0983	326.305	62.0601	325.298	C20H39NO2	[M+H]+	N-Oleoylethanolamine	Alkaloids	Alkaloids	111-58-0	2	38485.7	39292.2	40639.1	43120.2	44477.1	61061.9	3994.71	3996.05	3732.21	31078.9	36837.1	34955.2	C20792	-
Zmgn000216	125.001	78.96	126.008	C2H7O4P	[M-H]-	2-Hydroxyethylphosphonic acid	Organic acids	Organic acids	22987-21-9	3	40731.3	65351.5	70618.6	25460.8	35955	37079.5	36874.5	61714.5	57272.1	40003.3	47485.4	43606.1	C06451	ko00440,ko01100,ko01110
Lmxp010913	676.455	184.076	675.447	C35H66NO9P	[M+H]+	1-(9Z-Octadecenoyl)-2-(9-oxo-nonanoyl)-sn-glycero-3-phosphocholine	Lipids	Glycerol ester	-	3	154770	179182	191455	19455.6	17845.1	18054.3	9	9	9	60350.7	71072.1	69237.9	-	-
mws0230	120.066	74.0601	119.058	C4H9NO3	[M+H]+	L-Threonine	Amino acids and derivatives	Amino acids and derivatives	72-19-5	3	595359	653191	525544	1.44347e+06	1.33466e+06	1.50595e+06	3.28517e+06	3.83963e+06	3.24698e+06	1.33814e+06	1.35064e+06	1.55549e+06	C00188	ko00260,ko00261,ko00290,ko00470,ko00860,ko00970,ko01100,ko01110,ko01230,ko02010
Zmyn004732	293.213	185.119	294.219	C18H30O3	[M-H]-	2R-hydroxy-9Z,12Z,15Z-octadecatrienoic acid	Lipids	Free fatty acids	-	3	16651.8	16104.1	16963.7	16547.1	28982.3	18126.3	18744.7	16604.2	16076.1	16917.7	16860.2	14476.5	C16342	ko00592
pme1936	114.066	86.0713	113.059	C4H7N3O	[M+H]+	Creatinine	Organic acids	Organic acids	60-27-5	3	128907	134038	134281	140702	119123	141719	326499	318846	327831	124248	143586	146262	C00791	ko00330,ko01100
MWSmce261	366.162	351.142	366.17	C22H24NO4+	[M]+	Dehydrocorydaline	Alkaloids	Isoquinoline alkaloids	30045-16-0	1	9	9	9	418291	402822	282326	461832	535714	435753	254536	303009	284647	C17790	-
Wmfp003426	300.159	107.049	299.152	C18H21NO3	[M+H]+	N-Methylcoclaurine	Alkaloids	Isoquinoline alkaloids	5096-70-8	2	1.8684e+06	2.02516e+06	1.94073e+06	5.01802e+06	5.09571e+06	5.50479e+06	1.91786e+07	2.04795e+07	1.91751e+07	4.82638e+06	5.74359e+06	5.42614e+06	C05243	ko00950
Jmwn002117	331.103	153.02	332.111	C14H20O9	[M-H]-	2-(3,4-dihydroxyphenyl)ethanediol 1-O-β-D-glucopyranoside	Phenolic acids	Phenolic acids	-	2	2.83524e+06	2.5447e+06	2.97932e+06	809274	825041	878782	812121	784670	812639	1.23426e+06	1.38751e+06	1.4689e+06	-	-
MWS20645	239.103	136.076	238.095	C11H14N2O4	[M+H]+	Gly-Tyr*	Amino acids and derivatives	Amino acids and derivatives	658-79-7	2	290537	470722	301914	325364	238371	305526	301390	360922	461324	271372	283618	320411	-	-
pme2266	245.095	227.085	244.088	C10H16N2O3S	[M+H]+	Biotin	Others	Vitamin	58-85-5	3	345150	211316	271759	294011	328778	264741	75913.7	54831.3	83415.4	185400	178816	210726	C00120	ko00780,ko01100,ko01240,ko02010
Lchp000218	209.081	121.064	208.074	C11H12O4	[M+H]+	(R)-3-ethyl-7-hydroxy-6-methoxyphthalide	Others	Others	-	2	1.49539e+06	1.56884e+06	1.69731e+06	943250	1.0906e+06	980449	6.03585e+06	5.8771e+06	4.63582e+06	2.45561e+06	2.65352e+06	2.22399e+06	-	-
Hmdp006654	310.143	279.1	309.137	C19H19NO3	[M+H]+	Stephanine	Alkaloids	Aporphine alkaloids	517-63-5	1	2.50417e+07	2.58381e+07	2.80166e+07	2.93371e+06	2.27497e+06	3.09412e+06	9	9	9	9.1069e+06	8.25958e+06	9.85736e+06	-	-
Hmqn003054	329.235	311.221	330.241	C18H34O5	[M-H]-	9,10,11-Trihydroxy-12-octadecenoic acid	Lipids	Free fatty acids	61911-67-9	1	35395.9	30654.1	32421.6	36911.5	41501.4	38978.8	14274.3	12178	11205.4	27398.9	24440.4	29152.8	-	-
pmb0863	492.308	184.073	491.301	C24H46NO7P	[M+H]+	LysoPC 16:2(2n isomer)	Lipids	LPC	-	3	67026	61473.5	76796.1	13884.9	13211.4	14726.1	9	9	9	19490.6	17342	16439.5	-	-
pme0120	118.086	101.06	117.079	C5H11NO2	[M+H]+	5-Aminovaleric acid	Organic acids	Organic acids	660-88-8	1	60009.3	44060.5	48354	52999.8	57122.8	60002.5	238657	274926	280737	69670.6	79064.1	82944.8	C00431	ko00310,ko00330,ko00470,ko01100
pme3188	323.029	211.001	324.036	C9H13N2O9P	[M-H]-	Uridine 5'-monophosphate	Nucleotides and derivatives	Nucleotides and derivatives	58-97-9	3	309948	299635	286071	195325	198592	176717	351333	376184	311429	254105	283785	238462	C00105	ko00240,ko01100,ko01232,ko01240
pme1184	268.104	152.057	267.097	C10H13N5O4	[M+H]+	2'-Deoxyguanosine	Nucleotides and derivatives	Nucleotides and derivatives	961-07-9	3	333905	305604	326805	149273	131598	144151	125986	158317	168640	204618	171283	192332	C00330	ko00230,ko01100,ko01232,ko02010
Lmhp010908	536.371	184.073	535.364	C27H54NO7P	[M+H]+	LysoPC 19:1	Lipids	LPC	-	3	34337	41069.5	33560.2	14315.8	19771.4	19112.1	11612.6	13328.8	10782.1	18324.9	18786.5	21543.7	-	-
Lmjp003090	385.113	223.06	384.106	C17H20O10	[M+H]+	Isofraxidin-7-O-glucoside	Lignans and Coumarins	Coumarins	483-91-0	2	46322	78001.9	75140.7	57112.3	38933.5	9	53955.7	67612.5	63580.4	37389.5	34585.9	41283.8	-	-
Hmgp002327	188.071	118.06	187.063	C11H9O2N	[M+H]+	3-amino-2-naphthoic acid	Alkaloids	Alkaloids	-	1	625912	593960	559542	2.37955e+06	2.49971e+06	2.6208e+06	4.16911e+06	4.03589e+06	4.12224e+06	2.13788e+06	2.48922e+06	2.14121e+06	-	-
pmb2999	461.109	299.1	462.116	C22H22O11	[M-H]-	Chrysoeriol-5-O-glucoside	Flavonoids	Flavones	-	3	97053.5	111653	108972	371938	337811	310552	1.76531e+06	1.77314e+06	1.75452e+06	405103	339186	365562	-	-
pmp001138	342.17	297.113	342.17	C20H24NO4+	[M]+	Magnoflorine	Alkaloids	Aporphine alkaloids	2141-09-5	1	1.38477e+07	1.31643e+07	1.42411e+07	1.00684e+07	1.05478e+07	1.00475e+07	1.55547e+07	1.40418e+07	1.51814e+07	1.41961e+07	1.18522e+07	1.31197e+07	C09581	ko00950,ko01110
Wagp010326	429.116	385.089	428.111	C22H20O9	[M+H]+	3,5-Diacetyltambulin	Flavonoids	Flavones	-	1	16926	16633.7	18625.6	10084.4	17941	10158.1	20455.3	14309.3	12713.5	10995.8	11655.2	13090	-	-
Zmwp003002	330.171	192.102	329.163	C19H23NO4	[M+H]+	protosinomenine	Alkaloids	Alkaloids	-	3	3.56682e+07	3.58588e+07	3.84884e+07	1.14568e+07	1.12278e+07	1.23044e+07	2.2343e+07	2.09971e+07	2.07955e+07	2.69158e+07	2.45112e+07	2.24759e+07	-	-
Qmdp090307	430.184	251.106	429.179	C23H27NO7	[M+H]+	(-)-Asimilobine-2-O-β-D-glucoside	Alkaloids	Aporphine alkaloids	-	2	3.68859e+07	3.49744e+07	3.87807e+07	3.33318e+06	3.44816e+06	3.21339e+06	1.62079e+06	1.36271e+06	1.40693e+06	2.02532e+07	2.42375e+07	2.29074e+07	-	-
Lmhp011549	550.387	184.073	549.379	C28H56NO7P	[M+H]+	LysoPC 20:1	Lipids	LPC	-	2	31628.9	43352.7	40924.6	21473.5	20570.8	26241.8	7059.53	6094.41	3632.01	22680.4	24419.7	27126.8	-	-
Zmgn001039	266.09	134.048	267.078	C9H17NO6S	[M-H]-	S-Ribosyl-L-homocysteine	Amino acids and derivatives	Amino acids and derivatives	-	3	9	9	9	10909.3	18093	11989.7	15836.2	13872.3	15436.4	17134.7	14958.9	14502.1	C03539	ko00270,ko01100,ko01230
Cmyp003227	330.171	192.102	329.163	C19H23NO4	[M+H]+	Tetrahydroprotopapaverine	Alkaloids	Isoquinoline alkaloids	26193-25-9	1	4.70192e+06	4.79992e+06	5.01447e+06	1.40298e+06	1.36251e+06	1.44841e+06	3.1278e+06	3.12322e+06	2.95079e+06	2.86622e+06	3.42719e+06	3.06513e+06	-	-
pmb0464	458.15	116.034	457.143	C16H27NO14	[M+H]+	L-Aspartic acid-O-diglucoside	Amino acids and derivatives	Amino acids and derivatives	-	3	96745.7	164296	151589	540061	761847	803851	690312	1.01481e+06	1.06886e+06	385484	434503	364125	-	-
MWS1990	101.06	55.0531	100.052	C5H8O2	[M+H]+	4-Pentenoic acid	Organic acids	Organic acids	591-80-0	3	29661.4	46606.6	25242.2	47742	21418.6	52431.3	33992.6	43400.8	32543.7	44917.8	52793.5	45572.5	-	-
mws0712	130.051	86.0595	131.058	C5H9NO3	[M-H]-	N-Propionylglycine	Amino acids and derivatives	Amino acids and derivatives	21709-90-0	3	166250	178831	152173	1.04801e+06	1.01569e+06	1.01189e+06	9	9	9	274192	308917	258775	-	-
pme0124	173.092	116.071	172.085	C7H12N2O3	[M+H]+	L-Glycyl-L-proline	Amino acids and derivatives	Amino acids and derivatives	704-15-4	3	472091	452488	511194	364895	506437	497627	202209	178768	148202	349524	389531	420126	-	-
pmf0440	163.075	91.0542	162.068	C10H10O2	[M+H]+	4-MethoxycinnaMaldehyde	Phenolic acids	Phenolic acids	1963-36-6	2	80470.8	93362.8	119534	111393	120906	89051.7	129293	232157	165972	124055	113360	103156	C10475	-
pme0490	124.039	78.0347	123.032	C6H5NO2	[M+H]+	Nicotinic acid (Vitamin B3)	Others	Vitamin	59-67-6	3	1.30493e+07	1.2761e+07	1.42537e+07	1.22371e+07	1.15408e+07	9.06083e+06	5.43227e+06	4.89453e+06	5.30265e+06	1.05638e+07	1.07887e+07	1.24641e+07	C00253	ko00760,ko00960,ko01100,ko01110,ko01240
pme0243	131.035	87.0452	132.042	C5H8O4	[M-H]-	Glutaric acid*	Organic acids	Organic acids	110-94-1	3	50744.1	52968.9	9	43218.4	29989.4	40641.6	14630.4	6930.57	9995.82	40448.1	33609.6	37398.3	C00489	ko00071,ko00310,ko01100
pme3034	131.035	87.0452	132.042	C5H8O4	[M-H]-	Ethylmalonic acid*	Organic acids	Organic acids	601-75-2	3	50744.1	52968.9	9	43218.4	29989.4	40641.6	14630.4	6930.57	9995.82	40448.1	33609.6	37398.3	-	-
Zmxp002867	625.167	301.068	624.169	C28H32O16	[M+H]+	Chrysoeriol-5,7-di-O-glucoside	Flavonoids	Flavones	-	3	29142.6	9	15269.8	19470.8	12109.8	11443.7	197942	127819	155993	58678.8	49293.8	51490.6	-	-
pmb2319	482.324	184.073	481.317	C23H48NO7P	[M+H]+	LysoPC 15:0*	Lipids	LPC	108273-89-8	1	115359	109686	123889	41796.4	39015.7	42594	10258.4	12050.8	10327.9	58422	66689.7	56052.3	-	-
MWS2984	153.052	136.026	152.045	C4H4N6O	[M+H]+	8-Azaguanine	Nucleotides and derivatives	Nucleotides and derivatives	134-58-7	3	439812	403308	469299	277172	286827	307353	650390	608778	583586	436982	362939	409676	-	-
mws0972	131.071	85.0659	132.079	C6H12O3	[M-H]-	6-Hydroxyhexanoic acid	Organic acids	Organic acids	1191-25-9	3	15217.7	12088.2	19401	37026.4	24472.5	19166.2	9	9	9	14347.9	12166.6	14397.4	C06103	-
pmb2826	147.03	87.0081	148.037	C5H8O5	[M-H]-	L-Citramalic acid	Organic acids	Organic acids	6236-09-5	3	1.36223e+06	1.37196e+06	1.57355e+06	3.51323e+06	3.49939e+06	3.51536e+06	2.40528e+06	2.52312e+06	2.45073e+06	2.22116e+06	2.64521e+06	2.30695e+06	C02614	ko00660,ko01100
mws0752	185.155	185.156	186.162	C11H22O2	[M-H]-	Undecylic Acid	Lipids	Free fatty acids	112-37-8	2	562542	477371	512414	398094	396516	405581	343009	354418	328785	353081	422095	411503	C17715	-
pme0010	106.05	70.0287	105.043	C3H7NO3	[M+H]+	L-Serine	Amino acids and derivatives	Amino acids and derivatives	56-45-1	3	21178.5	21893.8	44943.8	75999.8	74512.1	107685	112930	115328	157182	70868.5	72633.7	84018	C00065	ko00260,ko00261,ko00270,ko00460,ko00470,ko00564,ko00600,ko00630,ko00920,ko00970,ko01100,ko01110,ko01200,ko01230,ko01240,ko02010
pmd0136	524.371	184.073	523.364	C26H54NO7P	[M+H]+	LysoPC 18:0(2n isomer)	Lipids	LPC	-	3	50040.9	49072.6	58315	38707.6	40700.4	42890.2	14508.5	16103.1	13303.5	30075.5	25135	29291.8	-	-
MWS0552	239.202	223.026	240.209	C15H28O2	[M-H]-	Cis-10-Pentadecenoic Acid(C15:1)	Lipids	Free fatty acids	84743-29-3	2	486690	490361	454005	432118	505317	698670	397436	458647	477159	615977	523399	526491	-	-
mws0341	131.071	85.0659	132.079	C6H12O3	[M-H]-	2-Hydroxyisocaproic acid	Organic acids	Organic acids	20312-37-2	3	118056	120103	129349	158580	173407	174493	61928.4	37070.9	89911.3	126099	116732	104254	C03264	-
pmp000877	328.154	265.086	327.147	C19H21NO4	[M+H]+	Norisocorydine	Alkaloids	Aporphine alkaloids	475-70-7	2	2.53984e+06	2.46898e+06	2.42536e+06	423199	406342	421619	461418	484200	422054	1.18604e+06	1.28446e+06	1.06085e+06	-	-
pmf0138	179.056	59.0139	180.063	C6H12O6	[M-H]-	D-Mannose	Others	Saccharides	3458-28-4	3	1.19286e+06	1.0829e+06	996839	931969	964760	1.08397e+06	2.24632e+06	2.27872e+06	2.27221e+06	1.2644e+06	1.05048e+06	1.11867e+06	C00159	ko00051,ko00052,ko00520,ko01100,ko01250,ko02010
mws1333	341.109	113.022	342.116	C12H22O11	[M-H]-	Melibiose	Others	Saccharides	585-99-9	1	1.19947e+06	1.49265e+06	914984	2.90492e+06	3.51872e+06	3.69291e+06	6.17942e+06	4.84909e+06	5.88975e+06	1.85155e+06	2.04474e+06	2.24267e+06	C05402	ko00052,ko01100,ko02010
pme1373	306.05	110.036	307.057	C9H14N3O7P	[M-H]-	2'-Deoxycytidine-5'-monophosphate	Nucleotides and derivatives	Nucleotides and derivatives	1032-65-1	3	15014.5	22171.5	13127.4	17482.6	27847.4	22557	109348	105159	94255.5	42115.7	45222	37332.4	C00239	ko00240,ko01100,ko01232
MWSmce608	148.096	74.024	147.089	C6H13NO3	[M+H]+	4-Hydroxy-L-Isoleucine	Amino acids and derivatives	Amino acids and derivatives	781658-23-9	3	208207	251319	262810	537305	605772	576834	394820	412240	366784	310272	374321	359223	-	-
Zmyn000083	338.99	78.9582	339.996	C6H14O12P2	[M-H]-	D-Glucose 1,6-bisphosphate	Others	Saccharides	10139-18-1	3	163743	190078	181160	339373	379351	355922	61489.7	53031.3	44850.2	153516	186083	174718	C01231	ko00500,ko01100
pme0376	271.061	151.004	272.068	C15H12O5	[M-H]-	Naringenin (5,7,4'-Trihydroxyflavanone)*	Flavonoids	Flavanones	480-41-1	3	399558	416391	344844	10623.3	12247.8	12734.5	9	9	9	173091	171286	144958	C00509	ko00941,ko00943,ko01100,ko01110
Lmqn001932	579.208	417.156	580.216	C28H36O13	[M-H]-	Syringaresinol-4'-O-glucoside	Lignans and Coumarins	Lignans	7374-79-0	2	79676.6	80361.9	76950.8	165945	201637	154546	204564	193801	220195	116626	141544	133137	C10890	-
MWSmce295	245.072	113.032	244.07	C9H12N2O6	[M+H]+	1-beta-D-Arabinofuranosyluracil	Nucleotides and derivatives	Nucleotides and derivatives	3083-77-0	3	71026.2	49907.4	47076.7	129154	141207	146917	291837	241742	308872	112328	120109	98891	C16908	-
pme1306	250.048	134.06	249.04	C8H12NO6P	[M+H]+	Pyridoxine-5'-phosphate	Others	Vitamin	447-05-2	3	42820.1	40000.1	43326.9	24610.5	28671	27667.4	18036.6	12313.2	37261.3	29364.1	26778.6	32525.1	C00627	ko00750,ko01100,ko01240
MWS4296	223.108	120.082	222.1	C11H14N2O3	[M+H]+	Glycylphenylalanine*	Amino acids and derivatives	Amino acids and derivatives	3321-03-7	1	717934	727745	814721	365905	334792	335054	144930	137245	148960	429904	404722	354097	-	-
mws0072	433.113	271.06	432.106	C21H20O10	[M+H]+	Apigenin-5-O-glucoside	Flavonoids	Flavones	28757-27-9	3	44125.5	20256.6	34114.7	10666	24272.5	9	25586.5	36892.3	18751	23532.4	19529.7	20618.6	-	-
pme0075	188.056	128.035	189.064	C7H11NO5	[M-H]-	N-Acetyl-L-glutamic acid	Amino acids and derivatives	Amino acids and derivatives	1188-37-0	3	128572	140355	138268	473888	547833	547477	64116.6	90274.1	55123.9	284091	334722	341014	C00624	ko00220,ko01100,ko01110,ko01210,ko01230
Lmqp000873	101.022	55.0171	100.016	C4H4O3	[M+H]+	Succinic anhydride	Organic acids	Organic acids	108-30-5	3	237640	249717	249907	243372	253486	241467	9	9	9	225544	272046	263517	C19524	-
Hmdp005036	324.12	309.09	323.116	C19H17NO4	[M+H]+	Dehydrophanostenine	Alkaloids	Aporphine alkaloids	79642-39-0	2	580217	622034	722308	1.10646e+06	1.06023e+06	1.158e+06	1.33681e+06	1.39074e+06	1.49995e+06	1.34318e+06	1.10679e+06	1.20048e+06	-	-
Lmrj001698	219.135	60.04	218.127	C9H18N2O4	[M+H]+	L-Seryl-L-Isoleucine	Amino acids and derivatives	Amino acids and derivatives	91086-51-0	3	78233.2	95114	83669.9	30529.9	27103.6	12962.7	10233.2	9	12786.1	40818.9	33532.5	37898	-	-
MWS04447	130.086	70.0667	129.079	C6H11NO2	[M+H]+	Homoproline	Amino acids and derivatives	Amino acids and derivatives	56879-46-0	2	9	9	9	3.56852e+06	4.0558e+06	2.90689e+06	1.44613e+06	2.11792e+06	2.20664e+06	2.02409e+06	2.39962e+06	2.04007e+06	-	-
MWS1771	196.097	91.0546	195.089	C10H13NO3	[M+H]+	L-Tyrosine methyl ester	Amino acids and derivatives	Amino acids and derivatives	1080-06-4	3	350538	377383	323488	257579	296216	308175	128237	141475	98380.2	205502	243572	246475	C03404	-
Zmpn002908	595.137	133.016	596.138	C26H28O16	[M-H]-	Isoetin-7-O-glucoside-2'-O-arabinoside	Flavonoids	Flavones	-	2	9	9	9	8186.48	16089.5	11335.9	31468.6	32493.8	26515.9	21593.3	18294.1	18255.4	-	-
Zmyn000453	191.02	111.009	192.027	C6H8O7	[M-H]-	Isocitric Acid	Organic acids	Organic acids	320-77-4	1	4.63223e+06	4.70917e+06	4.99978e+06	6.66755e+06	6.4492e+06	6.60437e+06	5.20635e+06	5.48954e+06	5.16151e+06	4.66556e+06	5.56096e+06	5.58085e+06	C00311	ko00020,ko00630,ko01100,ko01110,ko01200,ko01210,ko01230,ko01240
pmb2620	207.066	133.065	208.074	C11H12O4	[M-H]-	3,4-Dimethoxycinnamic acid	Phenolic acids	Phenolic acids	2316-26-9	3	16665	19759	17147.7	12667.1	13214	12048	2791.42	4664.77	4322.54	14011.1	15786.8	12981.6	-	-
Wmfp003458	342.172	192.113	342.17	C20H24NO4+	[M]+	Cyclanoline	Alkaloids	Isoquinoline alkaloids	18556-27-9	1	1.70634e+07	1.5459e+07	1.89521e+07	1.15127e+06	1.36025e+06	1.38318e+06	275134	305379	246083	9.82767e+06	8.75156e+06	8.07322e+06	-	-
Zbdn002066	301.092	123.009	302.1	C13H18O8	[M-H]-	Tachioside*	Phenolic acids	Phenolic acids	109194-60-7	1	1.22797e+07	6.09035e+06	6.95866e+06	4.27199e+06	3.08546e+06	4.21542e+06	1.2563e+06	1.17457e+06	1.35408e+06	4.11611e+06	4.01307e+06	4.80388e+06	-	-
mws0126	524.371	184.073	523.364	C26H54NO7P	[M+H]+	LysoPC 18:0	Lipids	LPC	19420-57-6	3	771995	861843	874019	470982	445959	471378	231351	234662	217005	474242	578385	516387	-	-
Hmtn001120	315.109	153.056	316.116	C14H20O8	[M-H]-	5-(2-Hydroxyethyl)-2-O-glucosylphenol	Phenolic acids	Phenolic acids	-	3	1.95675e+06	2.0003e+06	1.84748e+06	1.31585e+06	1.28706e+06	1.24823e+06	3.35074e+06	3.07275e+06	3.08014e+06	2.62924e+06	2.24115e+06	2.20072e+06	-	-
pme2362	151.04	107.05	152.047	C8H8O3	[M-H]-	Mandelic acid	Phenolic acids	Phenolic acids	90-64-2	3	211269	247954	249002	309941	334294	320453	9	9	9	214045	221277	257414	C01984	-
MWS2027	129.03	68.9967	128.022	C4H4N2O3	[M+H]+	Barbituric acid;Malonylurea;2,4,6-Pyrimidinetrione	Nucleotides and derivatives	Nucleotides and derivatives	67-52-7	3	1.48166e+07	1.39418e+07	1.61597e+07	2.64012e+07	2.11351e+07	2.22593e+07	2.28123e+07	2.41353e+07	2.23773e+07	2.08003e+07	2.35046e+07	2.54776e+07	C00813	ko00240,ko01100
MWS5164	203.15	70.0653	202.143	C8H18N4O2	[M+H]+	N,N'-Dimethylarginine;SDMA*	Amino acids and derivatives	Amino acids and derivatives	30344-00-4	3	194521	202117	199197	813873	940909	819592	3.95986e+06	3.9151e+06	4.12082e+06	952638	1.10777e+06	1.1625e+06	-	-
mws1454	477.14	315.086	478.147	C23H26O11	[M-H]-	Persicoside	Flavonoids	Flavanones	28978-03-2	2	9	9	9	345154	160334	348191	561621	417497	656889	306502	274512	250402	-	-
mws0091	463.088	300.028	464.096	C21H20O12	[M-H]-	Quercetin-3-O-glucoside (Isoquercitrin)	Flavonoids	Flavonols	482-35-9	3	38623	64873.5	48916.2	258399	141822	148176	94766.3	89762.9	83980.9	104188	95408.4	84921.7	C05623	ko00944,ko01100,ko01110
Lhnp080307	328.154	192.1	327.147	C19H21NO4	[M+H]+	Sinoacutine	Alkaloids	Isoquinoline alkaloids	4090-18-0	2	3.05448e+07	2.8936e+07	3.30509e+07	2.36248e+06	2.50574e+06	2.54952e+06	146455	187572	153485	1.58603e+07	1.34637e+07	1.32647e+07	C05179	ko00950,ko01100,ko01110
Lmqp000427	146.081	82.0656	145.074	C6H11NO3	[M+H]+	N-Methyl-Trans-4-Hydroxy-L-Proline	Amino acids and derivatives	Amino acids and derivatives	4252-82-8	3	93667	81544.4	74877	102259	121365	104177	858665	892134	918864	221292	220871	262694	-	-
mws0051	285.076	242.053	284.068	C16H12O5	[M+H]+	Acacetin*	Flavonoids	Flavones	480-44-4	3	196627	204645	235628	24348.5	50383.5	26135.7	9	9	9	91016.9	96196.6	78539.7	C01470	ko00944
Lmmp003817	535.108	287.055	534.101	C24H22O14	[M+H]+	Kaempferol-3-O-(6''-malonyl)glucoside*	Flavonoids	Flavonols	-	3	898032	628566	898437	15023	39886	50406.2	25798.9	18840.3	12688.5	315036	355331	387484	-	-
Hmdp003992	342.17	297.11	341.163	C20H23NO4	[M+H]+	Corydalmine	Alkaloids	Isoquinoline alkaloids	30413-84-4	1	1.44947e+07	1.43267e+07	1.45988e+07	1.00795e+07	1.08814e+07	9.30959e+06	1.54174e+07	1.50264e+07	1.57855e+07	1.46717e+07	1.27214e+07	1.20679e+07	-	-
pme3472	271.082	108.022	272.09	C12H16O7	[M-H]-	Arbutin	Phenolic acids	Phenolic acids	497-76-7	3	2.21929e+06	2.02784e+06	1.91644e+06	1.57464e+06	1.51313e+06	1.47367e+06	759344	739811	821278	1.41717e+06	1.45641e+06	1.70728e+06	C06186	ko00010
Lmsn000381	341.109	89.0244	342.116	C12H22O11	[M-H]-	D-Maltose	Others	Saccharides	69-79-4	1	6.07708e+06	5.10168e+06	5.85066e+06	1.89392e+07	1.82976e+07	1.92523e+07	2.36889e+07	2.43056e+07	2.13873e+07	8.19901e+06	8.53879e+06	9.93251e+06	C01971	-
Lmyn007622	331.249	157.123	332.256	C18H36O5	[M-H]-	9,10,18-Trihydroxystearic acid	Lipids	Free fatty acids	496-86-6	3	7754.5	7320.43	7491.75	14014.6	16845.5	19328.4	9	9	9	8901.45	8476.37	7265.26	C19621	ko00073
Hmtn001288	181.051	135.045	182.058	C9H10O4	[M-H]-	Methyl 2,4-dihydroxyphenylacetate	Phenolic acids	Phenolic acids	67828-42-6	3	33256.6	30919.9	34518	8512.1	7611.63	6783.16	9	9	9	10616.2	12493.4	10389.5	-	-
Wafn005121	421.206	289.165	422.215	C19H34O10	[M-H]-	1-Octen-3-Ol-3-O-Beta-D-Xylopyranosyl(1→6)-Beta-D-Glucopyranoside	Others	Others	150995-11-2	1	579223	533581	511048	135944	102737	117208	163851	99270.5	139328	325390	299192	264253	C17614	-
Qmjp110214	300.158	107.048	299.152	C18H21NO3	[M+H]+	(-)-N-Methyl-coclaurine(ISO1)	Alkaloids	Alkaloids	-	1	426276	427794	457982	1.44865e+06	765068	1.4243e+06	2.63181e+06	2.80275e+06	2.53326e+06	1.29893e+06	1.45344e+06	1.18247e+06	-	-
pme3200	74.0713	57.045	73.064	C2H7N3	[M+H]+	1-Methylguanidine	Alkaloids	Alkaloids	471-29-4	3	103122	88541	89694.2	140010	151917	171292	271812	257246	246186	124901	151180	149617	C02294	-
MWS2430	241.218	241.211	242.225	C15H30O2	[M-H]-	13-methylmyristic acid	Lipids	Free fatty acids	2485-71-4	1	257101	248179	189010	240074	278574	155617	105109	122405	116701	173687	141924	166842	-	-
MWSmce709	130.065	103.055	129.058	C9H7N	[M+H]+	Isoquinoline	Alkaloids	Isoquinoline alkaloids	119-65-3	2	478227	426109	448482	1.75655e+06	1.89703e+06	1.89186e+06	2.5876e+06	2.63418e+06	2.9064e+06	1.41309e+06	1.61532e+06	1.74302e+06	C06323	-
pme0033	137.046	119.035	136.038	C5H4N4O	[M+H]+	Hypoxanthine	Nucleotides and derivatives	Nucleotides and derivatives	68-94-0	3	4.01019e+06	2.58084e+06	4.36081e+06	3.80248e+06	3.89371e+06	3.72105e+06	936294	897328	860231	2.64317e+06	3.0688e+06	3.25276e+06	C00262	ko00230,ko01100,ko01232
Rfmb320	144.102	84.0813	143.095	C7H13NO2	[M+H]+	1-Methylpiperidine-2-carboxylic acid	Organic acids	Organic acids	7730-87-2	3	245060	247017	268607	610774	644032	628745	1.43438e+06	1.49496e+06	1.88567e+06	515354	624410	619349	-	-
pmn001511	285.098	123.045	286.105	C13H18O7	[M-H]-	3-Hydroxy-5-Methylphenol-1-O-Glucoside	Phenolic acids	Phenolic acids	-	3	9	9	9	9	9	9	63874.6	71911.9	79864.5	27197.3	24201.3	29909.5	-	-
pmb0981	348.07	136.062	347.063	C10H14N5O7P	[M+H]+	Adenosine 5'-monophosphate	Nucleotides and derivatives	Nucleotides and derivatives	61-19-8	3	4.76153e+06	4.40008e+06	4.78917e+06	2.58497e+06	3.31135e+06	3.31294e+06	6.11031e+06	5.91751e+06	6.05843e+06	3.43474e+06	4.24698e+06	3.88301e+06	C00020	ko00230,ko00908,ko01100,ko01110,ko01232,ko01240
Lchp000008	328.191	121.064	327.183	C20H25NO3	[M+H]+	Simulansine	Alkaloids	Alkaloids	176520-66-4	3	2.06378e+06	2.1351e+06	2.2041e+06	5.727e+06	6.6579e+06	5.60595e+06	1.26953e+07	1.24193e+07	1.537e+07	6.6797e+06	8.1778e+06	7.92657e+06	-	-
MWSmce203	341.117	73.0319	342.116	C12H22O11	[M-H]-	D-Cellobiose	Others	Saccharides	528-50-7	3	115527	91726.1	120550	155815	140982	146731	304424	276944	262145	115481	93491.2	103033	-	-
pma0149	341.087	207.065	340.079	C15H16O9	[M+H]+	Sinapoyl malate	Phenolic acids	Phenolic acids	92344-58-6	3	337115	375654	302809	51905.5	27720.2	64101.5	141554	140524	125185	147670	179420	152787	C02887	ko00940,ko01110
Zmdn001564	293.115	164.072	294.122	C14H18N2O5	[M-H]-	γ-Glutamylphenylalanine	Amino acids and derivatives	Amino acids and derivatives	7432-24-8	3	39780.4	36658	28741.1	374772	380504	394166	336943	328971	314706	222168	254996	275143	-	-
Hmdp005521	386.194	222.11	386.196	C22H28NO5+	[M]+	9-O-Methylstecepharine	Alkaloids	Quinoline alkaloids	-	3	3.40878e+06	3.10469e+06	3.56425e+06	827293	863521	813658	9	9	9	1.49131e+06	1.20598e+06	1.32783e+06	-	-
Lmxn015337	269.249	251.238	270.256	C17H34O2	[M-H]-	Methyl palmitate	Lipids	Free fatty acids	112-39-0	3	6333.85	9877.83	4125.13	9	9	9	9	9	9	6351.32	5451.14	5201.38	C16995	-
mws0264	341.109	119.035	342.116	C12H22O11	[M-H]-	D-Trehalose	Others	Saccharides	99-20-7	3	2.95683e+06	3.06507e+06	3.61311e+06	1.07403e+07	9.75198e+06	8.92889e+06	1.2974e+07	1.21903e+07	1.34437e+07	4.31452e+06	5.29832e+06	4.58889e+06	C01083	ko00500,ko01100,ko01110,ko02010
Lmsn002548	341.088	161.025	342.095	C15H18O9	[M-H]-	1-O-Caffeoyl-β-D-glucose	Phenolic acids	Phenolic acids	14364-08-0	1	224151	224657	265061	126885	125652	135948	438982	457004	437376	286118	343514	349743	C10433	-
Lmmn004625	449.109	287.056	450.116	C21H22O11	[M-H]-	Dihydrokaempferol-7-O-glucoside	Flavonoids	Flavanonols	-	3	82517.9	111264	88922.1	45202	34037.4	37297.6	62259.9	72790.2	59390.1	65927.4	54695.8	55348	-	-
Zmtn001624	188.035	144.046	189.043	C10H7NO3	[M-H]-	N-Acetylisatin	Alkaloids	Plumerane	574-17-4	3	365616	382687	369148	77106.6	183253	69384.4	35097.4	56884.6	68242.5	180251	223110	197567	C02172	ko00380
pmb0786	180.087	163.06	179.079	C6H13NO5	[M+H]+	D-Glucosamine	Others	Saccharides	3416-24-8	3	575072	509081	923765	475362	586640	635750	578434	395510	794114	496386	611967	588629	C00329	ko00520,ko01100,ko01250
Hmmp001310	188.071	118.065	187.063	C11H9NO2	[M+H]+	3-Indoleacrylic acid	Alkaloids	Plumerane	1204-06-4	1	744146	719792	670902	2.7971e+06	2.67455e+06	2.72048e+06	4.0756e+06	3.93911e+06	4.07394e+06	2.00689e+06	2.42411e+06	2.44978e+06	C21283	-
Hmln002199	505.101	300.033	506.106	C23H22O13	[M-H]-	Quercetin-3-O-(6''-O-acetyl)galactoside	Flavonoids	Flavonols	-	3	9	9	9	23371.4	22040.8	41178.1	16196.3	9985.48	16130	17914.3	22252.4	20848.6	-	-
pme2125	503.162	179.055	504.169	C18H32O16	[M-H]-	Raffinose	Others	Saccharides	512-69-6	3	77633.3	100926	84141.1	39595.5	77766.9	53256.8	745938	871791	671482	125481	147993	121290	C00492	ko00052,ko01100,ko02010
mws0289	480.308	339.289	479.301	C23H46NO7P	[M+H]+	LysoPE 18:1	Lipids	LPE	89576-29-4	3	2.18967e+06	1.81131e+06	2.59135e+06	1.11207e+06	1.42339e+06	1.38856e+06	659582	613768	752511	1.54223e+06	1.63105e+06	1.31215e+06	-	-
HJN110	455.359	455.359	456.36	C30H48O3	[M-H]-	3-Hydroxylup-20(29)-en-28-oic acid (Betulinic acid)	Terpenoids	Triterpene	472-15-1	2	41781.4	40325	61868.4	41896	33510.2	37778.4	9	17857.2	10869.1	36935.8	30141	36495.6	C08619	-
pmb0774	177.102	160.075	176.095	C10H12N2O	[M+H]+	N-Hydroxytryptamine*	Alkaloids	Plumerane	-	1	4.77124e+06	4.59396e+06	5.08723e+06	1.72306e+07	1.88288e+07	1.73198e+07	1.38988e+06	1.39289e+06	1.40466e+06	6.94805e+06	8.40399e+06	8.52503e+06	C17203	ko00380,ko01100
Lmmn002179	313.093	107.05	314.1	C14H18O8	[M-H]-	Methyl salicylate-2-O-glucoside	Phenolic acids	Phenolic acids	10019-60-0	2	162399	185528	217017	193232	286322	213170	157134	209343	225657	198998	239383	198453	-	-
mws5035	279.17	120.085	278.163	C15H22N2O3	[M+H]+	L-Leucyl-L-phenylalanine	Amino acids and derivatives	Amino acids and derivatives	56217-82-4	3	324308	393458	460378	364026	402968	432756	167119	179532	140604	253619	316573	293635	-	-
Lmhp008885	440.277	299.258	439.27	C20H42NO7P	[M+H]+	LysoPE 15:0(2n isomer)	Lipids	LPE	-	1	103383	98532.2	95002.5	31965.9	44832.2	37739.9	17373.5	14814.2	17000.7	59464.3	50926	48244.4	-	-
pma2987	142.097	124.087	141.09	C6H11N3O	[M+H]+	Histidinol	Alkaloids	Alkaloids	501-28-0	3	2.15425e+06	2.80606e+06	2.62735e+06	2.31129e+06	539126	2.55597e+06	2.38051e+07	2.96276e+07	2.93485e+07	3.33679e+06	3.80231e+06	4.17136e+06	C00860	ko00340,ko01100,ko01110,ko01230
Qmjp110118	266.08	195.068	265.074	C16H11NO3	[M+H]+	Piperolactam A	Alkaloids	Alkaloids	112501-42-5	1	72465.6	94934.1	172006	110352	141914	113763	9	9	9	61657.6	65202.2	76082.5	-	-
pmd0147	548.371	184.073	547.364	C28H54NO7P	[M+H]+	LysoPC 20:2*	Lipids	LPC	-	3	50399.5	56544.7	47421.8	24272.5	22746.2	23315.6	19670.8	14827.6	14945	29032.2	35848.5	34969.7	-	-
MWS201469	304.162	175.119	303.154	C11H21N5O5	[M+H]+	Glu-Arg	Amino acids and derivatives	Amino acids and derivatives	7219-59-2	2	173737	165139	169421	3.60138e+06	3.81379e+06	3.76889e+06	1.6863e+06	2.05813e+06	2.5817e+06	1.53489e+06	1.90618e+06	1.83112e+06	-	-
MWStz070	182.081	91.0548	181.074	C9H11NO3	[M+H]+	N-(2-Hydroxy-4-methoxyphenyl)acetamide	Alkaloids	Phenolamine	58469-06-0	1	222205	191285	211362	1.0515e+06	928597	977091	1.58227e+06	1.54995e+06	1.63828e+06	1.08753e+06	869410	972682	-	-
Hmdp004502	342.17	192.11	341.163	C20H23NO4	[M+H]+	Isocorydine	Alkaloids	Aporphine alkaloids	475-67-2	1	2.05752e+07	2.04652e+07	1.96955e+07	2.44711e+07	2.14474e+07	2.45029e+07	2.80023e+07	2.70019e+07	2.75425e+07	2.55454e+07	2.53774e+07	2.0833e+07	C09549	-
mws0609	344.04	150.043	345.047	C10H12N5O7P	[M-H]-	Guanosine 3',5'-cyclic monophosphate	Nucleotides and derivatives	Nucleotides and derivatives	7665-99-8	3	204233	174522	219257	81900.9	80361	82270.2	49137.1	31234.5	53279.7	134587	110236	112978	C00942	ko00230,ko01100
pmb2507	213.017	96.9696	214.024	C5H11O7P	[M-H]-	2-Deoxyribose-1-phosphate	Nucleotides and derivatives	Nucleotides and derivatives	17210-42-3	3	179465	213472	228217	403039	263620	477917	76350.5	79409	74662.8	272571	289866	232113	C00672	ko00030,ko00240,ko01100
MWSmce689	293.248	95.0855	292.24	C19H32O2	[M+H]+	Methyl linolenate	Lipids	Free fatty acids	301-00-8	1	72321.7	57344.3	62730	35386.4	33598.6	39751.7	29973.2	9	24539.6	36159.7	45278.6	42148.8	-	-
pme2074	322.202	130.05	323.21	C18H29NO4	[M-H]-	Jasmonoyl-L-Isoleucine	Amino acids and derivatives	Amino acids and derivatives	120330-93-0	3	13624.1	10968.1	13620.7	5885.44	4732.98	5910.53	9	9	9	4793.19	5876.98	5872.26	C18699	ko04075
Zazp003530	342.169	192.102	342.17	C20H23NO4	[M+H]+	cularine	Alkaloids	Alkaloids	479-39-0	1	1.91584e+07	2.08185e+07	1.92487e+07	984464	951214	1.10658e+06	9	9	9	8.82504e+06	9.52764e+06	7.5834e+06	C09411	-
Zmyn005252	285.244	239.238	286.251	C17H34O3	[M-H]-	3-Hydroxy-palmitic acid methyl ester	Lipids	Free fatty acids	51883-36-4	3	72434.3	49141.6	74384.3	51596.7	111559	49716.4	37700.1	22385.6	42390.5	24959.3	30657.4	25707.6	C11849	-
pmb0751	321.097	147.044	320.09	C16H16O7	[M+H]+	Trans-5-O-(p-Coumaroyl)shikimate	Phenolic acids	Phenolic acids	-	3	129566	142131	32207.9	24521.9	32439.9	36894.5	13698.4	10131.6	2869.2	65736.3	80296.4	66827.5	C02947	ko00940,ko00941,ko00945,ko01100,ko01110
pme1730	117.019	73.0282	118.027	C4H6O4	[M-H]-	D-Erythronolactone	Organic acids	Organic acids	15667-21-7	3	336595	281991	326562	945918	917012	915783	179551	215774	213856	608067	651293	518245	-	-
pme2651	742.068	620.02	743.076	C21H28N7O17P3	[M-H]-	NADP (Nicotinamide adenine dinucleotide phosphate)	Nucleotides and derivatives	Nucleotides and derivatives	53-59-8	3	135969	111525	136426	156905	118019	110698	22654	19734.9	9009.21	103789	127013	105697	C00006	ko00195,ko00480,ko00760,ko01100,ko01240
Lmdn004267	357.134	151.044	358.142	C20H22O6	[M-H]-	Epipinoresinol*	Lignans and Coumarins	Lignans	24404-50-0	1	830544	828267	971073	422565	448994	495994	96830.8	107833	97566	399140	496758	483330	-	-
Zmhn001883	329.088	209.042	330.095	C14H18O9	[M-H]-	Vanillic acid-4-O-glucoside	Phenolic acids	Phenolic acids	32142-31-7	3	131583	117328	111487	51116.7	57273.8	54407.8	23847.2	22518.4	25500.4	62533.2	59342.5	49861.5	-	-
Smnn002694	431.15	149.05	432.163	C19H28O11	[M-H]-	Osmanthuside H[2-(4-Hydroxyphenyl)ethyl-β-D-apiosyl-(1→6)-β-D-glucoside]	Phenolic acids	Phenolic acids	-	1	61753.1	58610.2	60024.8	117923	139271	135801	150273	115145	132579	118036	132596	148721	-	-
pmd0130	468.308	184.073	467.301	C22H46NO7P	[M+H]+	LysoPC 14:0	Lipids	LPC	20559-16-4	3	53179	55428	62832.3	22305.9	16974.2	23043	3347.07	2256.35	9	28923.3	22956.8	26822.4	-	-
pme3207	141.019	59.0139	142.027	C6H6O4	[M-H]-	Muconic acid	Organic acids	Organic acids	1119-72-8	3	1.97136e+07	2.05114e+07	2.17244e+07	2.98441e+06	3.3995e+06	3.04315e+06	9	9	9	6.96647e+06	8.75056e+06	8.27559e+06	C02480	ko01100
Lmqp001839	326.14	311.117	325.131	C19H19NO4	[M+H]+	Cheilanthifoline	Alkaloids	Isoquinoline alkaloids	483-44-3	1	1.16626e+07	1.14094e+07	1.07981e+07	1.10594e+07	9.70382e+06	1.17762e+07	8.83247e+07	8.41681e+07	8.87701e+07	3.43733e+07	4.12475e+07	3.36003e+07	C05174	ko00950,ko01100,ko01110
mws0914	271.061	151.003	272.068	C15H12O5	[M-H]-	3,5,7-Trihydroxyflavanone (Pinobanksin)*	Flavonoids	Flavanonols	548-82-3	3	394671	405182	410305	13219.5	8863.3	14693.8	9	9	9	191034	163300	153244	C09826	ko00941
Lmbp002255	371.102	209.048	370.09	C16H18O10	[M+H]+	Fraxetin-8-O-glucoside (Fraxin)	Lignans and Coumarins	Coumarins	524-30-1	2	131469	119783	159974	70256.2	49002	68873.4	38059	41822.2	31289.2	43069.1	54255.2	50803.3	C09266	-
Wmfp005554	294.148	249.092	293.142	C19H19NO2	[M+H]+	Stephenanthrine	Alkaloids	Alkaloids	22108-99-2	2	9	9	9	9	9	9	561186	537820	545340	304298	272995	344279	-	-
pmn001669	237.077	207.029	238.084	C12H14O5	[M-H]-	Methyl sinapate	Phenolic acids	Phenolic acids	20733-94-2	3	9	9	9	3006.83	3024.9	4528.68	1733.14	2036.77	2645.28	2790.62	2934.88	2333.03	-	-
Zmzp000145	189.16	84.0803	188.153	C9H20N2O2	[M+H]+	Trimethyllysine	Amino acids and derivatives	Amino acids and derivatives	23284-33-5	2	802623	1.02074e+06	1.20557e+06	1.68043e+06	646110	586034	6.80152e+06	6.9191e+06	6.56851e+06	725502	875183	910056	C03793	ko00310,ko01100
pmp001110	535.145	517.134	534.137	C25H26O13	[M+H]+	Apigenin-6-C-xyloside-8-C-arabinoside	Flavonoids	Flavones	-	3	9	32466.9	54726.3	91149.4	104575	102724	42222.7	27669.2	16104.9	49908.7	47008.7	58692	-	-
MWS2041	125.026	81.0334	126.032	C6H6O3	[M-H]-	2,3-Dimethylmaleic anhydride	Organic acids	Organic acids	766-39-2	3	219498	395425	244652	9	9	9	9	9	9	134275	107814	132077	-	-
MWS2442	259.022	96.9688	260.03	C6H13O9P	[M-H]-	D-Fructose 6-Phosphate*	Others	Saccharides	643-13-0	1	7.63335e+06	8.18111e+06	7.84907e+06	3.12769e+06	3.05308e+06	3.13572e+06	4.2261e+06	4.98076e+06	4.78416e+06	5.44612e+06	4.40887e+06	4.5362e+06	C00085	ko00052,ko00500,ko00710,ko01100,ko01110,ko01200
Lmhp009526	515.322	261.221	514.314	C27H46O9	[M+H]+	2-α-Linolenoyl-glycerol-1-O-glucoside*	Lipids	Glycerol ester	-	2	19657.6	18520.4	13400.5	4294.41	3237.87	7915.81	9	9	9	4752.91	5985.01	5179.45	-	-
Wafn003834	463.221	331.176	464.226	C21H36O11	[M-H]-	Hydroxygeranyl 6-O-xylopyranosyl-glucopyranoside	Others	Others	-	2	111874	95547	85743.9	139839	160203	147243	6493.3	18129.3	26154.7	78832.2	67951.2	86155.8	-	-
Jmbn003202	235.119	59.01	236.126	C10H20O6	[M-H]-	Butyl Beta-D-Fructopyranoside	Others	Saccharides	67884-27-9	3	9	9	9	290312	203672	249890	92349.3	78494.8	90577.2	110712	106592	132240	-	-
pmb0885	291.195	191.107	290.188	C18H26O3	[M+H]+	4-Oxo-9Z,11Z,13E,15E-Octadecatetraenoic Acid	Lipids	Free fatty acids	-	3	71688.3	67948.3	74397.7	9	9	9	9	9	9	21148.3	22719.1	26543.8	-	-
pme2289	287.237	119.085	286.23	C20H30O	[M+H]+	Retinol (Vitamin A1)	Others	Vitamin	68-26-8	3	29409.2	26842.9	25246.6	12850.6	14347.6	12519.1	9	9	9	20587.3	18276.6	16241.7	C00473	ko01100,ko01240
Wafp002988	323.16	177.055	322.153	C16H22N2O5	[M+H]+	1-O-Feruloyllysine	Alkaloids	Phenolamine	-	2	2.69304e+06	2.79731e+06	2.83255e+06	1.65589e+06	2.03884e+06	1.9403e+06	2.80226e+06	3.24538e+06	2.85457e+06	2.44091e+06	2.86321e+06	2.28435e+06	-	-
pme2459	449.108	287.063	448.101	C21H20O11	[M+H]+	Luteolin-7-O-glucoside (Cynaroside)	Flavonoids	Flavones	5373-11-5	3	312697	256207	225425	210465	172802	207585	229804	219100	257003	232527	193983	187740	C03951	ko00944
Hmdp003071	332.149	271.09	331.142	C18H21NO5	[M+H]+	Stephabyssine	Alkaloids	Pyrrole alkaloids	-	3	307056	244373	249837	9	9	9	287186	220064	192365	108753	136554	116560	-	-
mws1389	455.353	455.353	456.36	C30H48O3	[M-H]-	3-Hydroxyolean-12-en-28-oic acid (Oleanolic acid)	Terpenoids	Triterpene	508-02-1	2	35462.8	40086.1	64527.1	41025.4	36215.5	27779.4	9	17492.1	12761.1	27206.4	34447	32524.1	C17148	-
Hmhp001812	282.12	136.06	281.112	C11H15N5O4	[M+H]+	2'-O-Methyladenosine	Nucleotides and derivatives	Nucleotides and derivatives	2140-79-6	3	356235	411555	417560	342183	305416	381242	133545	121861	137383	309080	277356	242863	-	-
Lmln001195	297.098	135.065	298.105	C14H18O7	[M-H]-	Picein (4-Acetylphenyl-glucoside)	Phenolic acids	Phenolic acids	530-14-3	3	39703.3	50310.5	48688.2	23887.1	35596.5	26977.2	56947.9	57435.5	60881.6	41579.7	36305.8	46233.6	C10720	-
Lmsn002288	503.141	341.088	504.148	C21H28O14	[M-H]-	1-O-Caffeoyl-(6-O-glucosyl)-β-D-glucose	Phenolic acids	Phenolic acids	-	2	81517.4	86059.5	83440	27962.1	22609	23777.8	44730.4	38887.3	32758.7	53824.3	45558.4	42863.4	-	-
Cmmn012461	299.202	299.202	300.209	C20H28O2	[M-H]-	Dehydroabietic acid	Terpenoids	Ditepenoids	1740-19-8	2	1.82993e+06	1.52372e+06	2.29409e+06	1.45554e+06	1.54644e+06	1.33555e+06	1.29449e+06	1.39412e+06	1.49601e+06	1.46737e+06	1.24716e+06	1.58844e+06	C12078	-
mws1094	287.056	259.065	288.063	C15H12O6	[M-H]-	Aromadendrin (Dihydrokaempferol)	Flavonoids	Flavanonols	480-20-6	3	39706.1	36485.1	34628	9	9	9	9	9	9	17915.1	14811.4	18768.6	C00974	ko00941,ko01100,ko01110
MWSmce285	319.111	255.099	318.11	C17H18O6	[M+H]+	Agarotetrol	Others	Saccharides	69809-22-9	3	22356.8	16755.6	20920.5	8032.85	12365	16755.6	11573.8	14220.4	9	20392	20613.7	16467.1	-	-
mws1179	433.114	271.068	434.121	C21H22O10	[M-H]-	Naringenin-7-O-glucoside (Prunin)	Flavonoids	Flavanones	529-55-5	3	9	9	9	96086	108480	102551	96217.4	103203	82833.7	84254.4	93605.8	107289	C09099	ko00941
mws0055	373.128	343.09	372.121	C20H20O7	[M+H]+	Tangeretin (4',5,6,7,8-Pentamethoxyflavone)	Flavonoids	Flavones	481-53-8	3	22482.2	24594.1	35492.4	26566.3	23423.4	20007	11478.4	13341.3	9988.56	21052.3	22393.5	26516.2	C10190	-
Zmyn005384	299.26	253.255	300.266	C18H36O3	[M-H]-	2R-Hydroxyoctadecanoic Acid*	Lipids	Free fatty acids	26633-48-7	1	108700	124646	140923	86959.1	181971	74289.2	51585	51352	59562	53798.9	67871.7	57469.2	C03042	-
Smcp001137	188.07	118.06	187.063	C11H9NO2	[M+H]+	naphthisoxazol A	Alkaloids	Alkaloids	-	3	589316	497793	622790	2.49472e+06	2.54167e+06	2.73376e+06	3.78482e+06	4.14262e+06	4.22633e+06	2.28393e+06	2.54314e+06	1.98785e+06	-	-
ML10181668	130.086	84.0809	129.079	C6H11NO2	[M+H]+	Cycloleucine	Amino acids and derivatives	Amino acids and derivatives	52-52-8	2	68191.5	50059.7	84777.6	627622	9	737818	670198	576139	628061	439362	562528	500965	C03969	-
Lmzn001894	461.074	285.041	462.08	C21H18O12	[M-H]-	Kaempferol-3-O-glucuronide	Flavonoids	Flavonols	22688-78-4	3	9	9	9	47798.1	43590.4	47255.5	21199.6	26149.7	26571.7	30995.8	39330.3	33544.2	-	-
MWStz169	342.171	178.093	341.163	C20H23NO4	[M+H]+	Tetrahydrocolumbamine	Alkaloids	Isoquinoline alkaloids	483-34-1	2	2.30394e+06	1.48623e+06	2.34512e+06	1.39181e+06	1.5828e+06	1.46662e+06	2.58054e+06	2.60911e+06	2.68062e+06	1.59797e+06	1.69062e+06	2.01547e+06	-	-
Qmdp083009	364.175	271.098	363.168	C19H25NO6	[M+H]+	Longanine	Alkaloids	Terpenoid alkaloids	-	3	102956	89168.8	158312	25623.2	25589.7	23091.2	9	9	9	36103.4	36884.1	44918	-	-
Lmjp002906	479.118	317.065	478.111	C22H22O12	[M+H]+	Rhamnetin-3-O-Glucoside	Flavonoids	Flavonols	27875-34-9	3	116013	106567	77358.1	62797.6	58121.1	99287.3	98297.1	118122	65958.2	112796	133742	105613	-	-
Zmyn004714	297.245	183.14	298.251	C18H34O3	[M-H]-	Ricinoleic acid	Lipids	Free fatty acids	141-22-0	2	75439.1	61164	85857.7	67723.4	59383.1	63942.6	35023.8	53745.8	30167	54948.3	67495.8	54543.3	C08365	-
pmb2406	510.355	184.073	509.348	C25H52NO7P	[M+H]+	LysoPC 17:0	Lipids	LPC	50930-23-9	2	17324.5	19934.2	15323.9	11913.2	10201	9791.75	9830.23	9661.76	8247.23	13391.7	10453.5	11608.6	-	-
mws1073	595.166	457.134	594.159	C27H30O15	[M+H]+	Apigenin-6,8-di-C-glucoside (Vicenin-2)	Flavonoids	Flavones	23666-13-9	2	8.33894e+06	9.13214e+06	1.23127e+07	1.84035e+06	1.42597e+06	1.93465e+06	72418.4	52865.6	73427.9	4.93566e+06	5.77665e+06	4.52818e+06	C10195	-
Jmwp003339	285.132	123.04	284.126	C14H20O6	[M+H]+	2-Phenylethy-1-O-β-D-glucoside	Phenolic acids	Phenolic acids	18997-54-1	2	400455	399727	339897	289306	321142	312600	338089	347215	276660	349780	298760	384769	-	-
Lmap001823	312.109	132.045	311.101	C14H17NO7	[M+H]+	Dhurrin	Alkaloids	Phenolamine	499-20-7	1	28199.2	30088.1	21970.2	20451.8	12468.1	13846	9	9	9	18920.8	21830.8	24400.9	C05143	ko00460,ko01100,ko01110
Wbmp003697	209.152	55.0534	208.146	C13H20O2	[M+H]+	(R)-3-(3'-Hydroxybutyl)-2,4,4-trimethylcyclohexa-2,5-dienone	Terpenoids	Sesquiterpenoids	-	2	1.09598e+06	1.31624e+06	1.40258e+06	754612	765271	774691	5.52611e+06	5.44882e+06	4.6152e+06	2.08152e+06	2.66126e+06	2.26205e+06	-	-
mws4170	179.056	59.0139	180.063	C6H12O6	[M-H]-	D-Glucose	Others	Saccharides	50-99-7	3	1.91604e+06	1.62835e+06	1.6444e+06	1.94054e+06	1.59422e+06	1.80721e+06	3.67462e+06	3.82983e+06	3.15875e+06	1.99855e+06	1.98768e+06	1.58437e+06	C00031	ko00010,ko00030,ko00052,ko00500,ko00520,ko00524,ko00901,ko01100,ko01110,ko02010
Lacp001082	335.132	137.059	334.126	C14H22O9	[M+H]+	cis-2,4-Dihydroxy-2-(2-hydroxyethyl)cyclohex-5-en-1-one glucoside	Others	Others	-	1	97112.5	81841	86663.7	412909	288410	386064	219795	215913	284433	355456	409584	459982	-	-
Lmmn000806	131.035	87.0459	132.042	C5H8O4	[M-H]-	Dimethylmalonic acid*	Organic acids	Organic acids	595-46-0	3	384025	368707	438713	182700	193884	186708	120965	115852	113607	206947	225607	174182	-	-
Hmln000659	331.069	169.01	332.074	C13H16O10	[M-H]-	3-O-Galloyl-D-glucose*	Phenolic acids	Phenolic acids	-	3	49870.2	54060.4	40506.9	26655.3	29704.6	24612.8	122294	104294	154929	84586.5	73734.2	95532	-	-
Lmsn015919	658.854	482.926	659.861	C6H18O24P6	[M-H]-	Phytic acid	Organic acids	Organic acids	83-86-3	2	327321	279185	280006	249858	226081	204662	285040	256943	242777	355718	274049	320954	C01204	ko00562,ko01100,ko04070
MWStz237	342.17	178.096	341.163	C20H23NO4	[M+H]+	O-Methylpallidine	Alkaloids	Isoquinoline alkaloids	27510-33-4	2	1.5015e+06	2.33908e+06	2.41892e+06	1.9665e+06	1.56782e+06	1.53525e+06	2.63068e+06	2.58882e+06	2.65914e+06	2.09536e+06	1.66512e+06	2.11456e+06	-	-
MWSmce349	282.278	114.092	281.272	C18H35NO	[M+H]+	Laurocapram	Alkaloids	Alkaloids	59227-89-3	2	2.00476e+06	1.56692e+06	1.327e+06	449199	668800	721569	266164	177399	315615	789222	1.02589e+06	919204	-	-
Qmdp090606	370.205	132.102	370.201	C22H28NO4+	[M]+	(-)-N-Methyltetrahydropalmatine	Alkaloids	Alkaloids	-	3	216649	229726	263946	719307	1.09119e+06	615816	102086	72793.9	55501.1	490880	414594	382095	-	-
MWSmce682	149.046	59.0141	150.053	C5H10O5	[M-H]-	DL-Xylose	Others	Saccharides	25990-60-7	3	166516	179491	146029	104403	132389	122904	305107	340894	313533	190562	166506	146636	-	-
Lmhp009034	452.277	311.258	451.27	C21H42NO7P	[M+H]+	LysoPE 16:1	Lipids	LPE	-	3	29116.2	35959.8	56190.3	19876.5	17166.9	31009.5	8286.87	5312.39	8659.88	21658.9	18068.8	23518.7	-	-
Hmdp003543	328.152	206.08	327.147	C19H21NO4	[M+H]+	Norcorydine	Alkaloids	Aporphine alkaloids	26931-78-2	3	3.30268e+06	2.56765e+06	3.24524e+06	1.61902e+06	1.35795e+06	1.80126e+06	873984	824058	863653	1.13215e+06	1.11442e+06	885718	-	-
mws1153	665.209	161.024	666.216	C31H38O16	[M-H]-	2'-Acetylacteoside	Phenolic acids	Phenolic acids	94492-24-7	2	18986.2	57124.7	22336.1	85562.1	38344.7	29461.4	17246.6	18158.1	8839.31	32119.7	29002.5	37572.9	-	-
MWS3020	145.133	86.0961	144.126	C7H16N2O	[M+H]+	N-Acetylcadaverine	Alkaloids	Alkaloids	32343-73-0	2	884866	1.13813e+06	827374	954280	958352	472203	1.25041e+06	1.1594e+06	1.31512e+06	883002	1.13613e+06	1.10861e+06	-	-
mws1488	255.233	237.222	256.24	C16H32O2	[M-H]-	Palmitic acid	Lipids	Free fatty acids	57-10-3	2	37464.4	45384	38747.2	42532.1	50012.3	36721.5	35972.3	34887.5	40858.3	35367.2	46194.9	42618.4	C00249	ko00061,ko00062,ko00071,ko00073,ko01040,ko01100,ko01212
pmp001284	331.284	313.273	330.277	C19H38O4	[M+H]+	Monopalmitin	Lipids	Glycerol ester	542-44-9	1	14002	12681.9	11611.5	13256.9	5939.77	7371.27	11382.8	6849.08	13931.8	10777.2	13562.6	13859.2	-	-
pmf0289	336.167	148.061	335.159	C15H21N5O4	[M+H]+	Riboprine	Nucleotides and derivatives	Nucleotides and derivatives	7724-76-7	3	79914.3	86657.8	82841.2	122385	78157.4	135428	30035.4	32333.4	27501.7	81412.7	69926.1	62469.5	C16427	ko00908,ko01110
mws2104	193.072	59.0139	194.079	C7H14O6	[M-H]-	D-Pinitol	Others	Saccharides	10284-63-6	3	474408	501056	447938	429551	410687	425592	117297	150995	129040	328588	267546	258197	C03844	-
Lmhn003074	309.06	193.05	310.069	C14H14O8	[M-H]-	Feruloylmalic acid	Phenolic acids	Phenolic acids	-	1	1.28003e+07	2.1941e+07	1.70502e+07	95571.3	124084	81104.2	9	9	9	5.36228e+06	4.0957e+06	4.69856e+06	-	-
Lmhp008337	426.262	285.242	425.254	C19H40NO7P	[M+H]+	LysoPE 14:0(2n isomer)*	Lipids	LPE	-	3	23674.8	30521.2	30888.1	5392.8	5576.96	4259.65	9	9	9	8641.33	8447.4	6697.27	-	-
pmb2228	538.387	184.073	537.379	C27H56NO7P	[M+H]+	LysoPC 19:0	Lipids	LPC	108273-88-7	3	99300.4	102152	102485	43859.6	57182.1	52774	9	9	9	41906	55012.8	48570.4	-	-
pmc0960	544.34	184.073	543.332	C28H50NO7P	[M+H]+	LysoPC 20:4	Lipids	LPC	-	3	17806.3	25745.6	15562.4	11530.2	9685.25	9614.61	9	9	9	7843.14	7369.84	9490.19	-	-
mws4176	237.123	120.088	236.116	C12H16N2O3	[M+H]+	L-Alanyl-L-Phenylalanine	Amino acids and derivatives	Amino acids and derivatives	3061-90-3	2	73981.3	92104.2	120024	66383.6	66224.4	72298.9	9	9	9	68827.8	57596.2	75829.8	-	-
Lhbp073013	342.168	192.102	341.163	C20H23NO4	[M+H]+	Corytenchine(tetrahydropalmatrubine)	Alkaloids	Isoquinoline alkaloids	-	2	9	9	9	2.4665e+07	2.34125e+07	2.32494e+07	2.72374e+07	2.69456e+07	2.766e+07	2.56882e+07	1.95493e+07	2.2154e+07	-	-
Lhbp073012	342.168	192.102	342.17	C20H24NO4+	[M]+	N-methylscoulerine(N-methylstepholidine)(phellodendrine)	Alkaloids	Isoquinoline alkaloids	-	2	9	9	9	2.4665e+07	2.34125e+07	2.32494e+07	2.72374e+07	2.69456e+07	2.766e+07	2.56882e+07	1.95493e+07	2.2154e+07	-	-
Qmyp101308	221.189	95.0836	220.183	C15H24O	[M+H]+	Anhydro-β-rotunol	Terpenoids	Sesquiterpenoids	-	2	246973	217165	228380	402185	419894	348908	222279	201248	249814	230685	270058	304235	-	-
Smmp006320	310.14	279.1	309.137	C19H19NO3	[M+H]+	Laureline	Alkaloids	Aporphine alkaloids	81-38-9	2	1.06143e+06	832229	871235	9	9	9	9	9	9	244899	323027	293394	-	-
Lmrn001951	181.051	135.043	182.058	C9H10O4	[M-H]-	(S)-2-Hydroxy-3-(4-Hydroxyphenyl)Propanoic Acid	Phenolic acids	Phenolic acids	23508-35-2	3	28790.6	29334.8	27708.1	9	9	9	9	9	9	10189.3	13452.6	12037.7	-	-
pme3033	104.071	58.0651	103.063	C4H9NO2	[M+H]+	N,N-Dimethylglycine*	Amino acids and derivatives	Amino acids and derivatives	1118-68-9	2	1.30055e+07	1.1729e+07	1.34127e+07	9.433e+06	8.04567e+06	1.12145e+07	4.84045e+06	4.59112e+06	5.11053e+06	8.2372e+06	9.18772e+06	1.08002e+07	C01026	ko00260,ko01100
Zmtn001661	315.106	153.019	316.116	C14H20O8	[M-H]-	Vanilloloside	Phenolic acids	Phenolic acids	74950-96-2	1	1.90239e+06	1.99621e+06	1.87458e+06	1.20398e+06	1.13021e+06	1.11875e+06	2.90119e+07	2.60828e+07	2.92298e+07	1.00442e+07	9.37988e+06	1.21669e+07	-	-
mws0251	127.05	110.024	126.043	C5H6N2O2	[M+H]+	Thymine	Nucleotides and derivatives	Nucleotides and derivatives	65-71-4	3	22909	33268.1	32500	9	24717.7	25153.6	22373.9	28371.9	22573.8	21791.9	28851.1	26450	C00178	ko00240,ko01100,ko01232
pmn001606	309.28	309.28	310.287	C20H38O2	[M-H]-	Eicosenoic acid	Lipids	Free fatty acids	26764-41-0	2	1.41104e+07	9.51989e+06	1.50675e+07	1.11893e+07	1.3355e+07	1.10155e+07	5.3863e+06	3.93558e+06	5.47885e+06	6.59148e+06	6.85209e+06	5.22943e+06	C16526	ko01040
mws1155	181.072	101.024	182.079	C6H14O6	[M-H]-	D-Mannitol	Others	Saccharides	69-65-8	3	12596.1	11628.6	10174.5	13700.6	9982.04	19449.6	26903.3	14893.9	26276.8	16001.3	12720.4	16691	C00392	ko00051,ko01100,ko02010
mws2220	457.078	169.013	458.085	C22H18O11	[M-H]-	Gallocatechin 3-O-gallate	Flavonoids	Flavanols	5127-64-0	3	26730.3	47465.3	8852.58	14919.2	2752680	14330.5	29440.9	41096.5	6104.83	300981	237790	237690	-	-
mws0267	105.019	105.019	106.027	C3H6O4	[M-H]-	DL-Glyceric Acid	Organic acids	Organic acids	473-81-4	3	3.26558e+06	3.421e+06	9	708280	474804	894327	439509	456388	9	2.36751e+06	2.11488e+06	1.77952e+06	C00258	ko00030,ko00260,ko00561,ko00630,ko01100,ko01110,ko01200
mws1505	283.098	135.044	284.105	C17H16O4	[M-H]-	Phenethyl caffeate	Phenolic acids	Phenolic acids	104594-70-9	3	3921.11	2032.95	4964.2	4813.34	5571.55	3775.91	4534.88	4321.34	5146.08	4004.35	4950.99	5303.62	C10484	-
pme1119	269.088	137.046	268.081	C10H12N4O5	[M+H]+	Inosine	Nucleotides and derivatives	Nucleotides and derivatives	58-63-9	3	23441.6	17831.8	34895.3	28275.5	10558.5	26184	9	9	9	26196	26494	20384.9	C00294	ko00230,ko01100,ko01232,ko02010
pmb0530	664.116	136.062	663.109	C21H27N7O14P2	[M+H]+	Nicotinic acid adenine dinucleotide	Nucleotides and derivatives	Nucleotides and derivatives	53-84-9	2	6.60619e+06	6.94889e+06	7.71131e+06	6.15264e+06	5.90422e+06	5.59975e+06	1.37607e+06	1.44899e+06	1.04666e+06	3.52238e+06	4.46511e+06	4.62701e+06	C00003	ko00190,ko00730,ko00760,ko01100,ko01240
pme0519	341.109	119.035	342.116	C12H22O11	[M-H]-	D-Sucrose	Others	Saccharides	57-50-1	1	2.92001e+06	2.8297e+06	2.05766e+06	5.975e+06	6.04472e+06	3.93187e+06	1.05466e+07	9.6966e+06	7.1273e+06	2.42948e+06	3.00281e+06	3.22291e+06	C00089	ko00052,ko00500,ko01100,ko01110,ko02010
pme2617	166.053	102.055	165.046	C5H11NO3S	[M+H]+	L-Methionine Sulfoxide	Amino acids and derivatives	Amino acids and derivatives	3226-65-1	3	89884.1	48739.4	114997	27477.6	15901.2	38323.7	1.02216e+06	1.05951e+06	997116	176384	220809	233103	C02989	ko00270,ko01100
mws0248	243.062	110.025	244.07	C9H12N2O6	[M-H]-	Uridine	Nucleotides and derivatives	Nucleotides and derivatives	58-96-8	3	266316	242839	286986	325459	325554	294450	41143.7	44709.8	52600	193012	244638	253706	C00299	ko00240,ko01100,ko01232,ko02010
mws1589	503.162	179.055	504.169	C18H32O16	[M-H]-	D-Panose	Others	Saccharides	33401-87-5	3	9739.06	6071.06	14033.9	4753.75	5166.11	7929.59	108778	114457	100451	16273.7	13534.1	18034.8	C00713	-
pme2828	140.034	98.9637	139.027	C6H5NO3	[M+H]+	4-Nitrophenol	Phenolic acids	Phenolic acids	100-02-7	3	1.51685e+06	1.57095e+06	1.67827e+06	1.60023e+06	1.72237e+06	1.55089e+06	3.96856e+06	4.10529e+06	3.49181e+06	1.1025e+06	1.4104e+06	1.11997e+06	C00870	-
pme3961	252.109	136.062	251.102	C10H13N5O3	[M+H]+	2'-Deoxyadenosine*	Nucleotides and derivatives	Nucleotides and derivatives	958-09-8	3	380225	380406	415432	466000	478744	495558	174410	158524	214301	433497	354991	330620	C00559	ko00230,ko01100,ko01232,ko02010
pmn001716	447.093	285.041	448.101	C21H20O11	[M-H]-	Carthamone	Flavonoids	Chalcones	86579-00-2	2	1.40869e+06	1.41527e+06	1.27482e+06	4.37974e+06	4.3152e+06	4.27456e+06	1.10458e+06	1.11293e+06	1.16829e+06	1.83816e+06	2.45208e+06	2.27118e+06	C08598	-
Qmyp101116	371.205	209.153	370.199	C19H30O7	[M+H]+	9-O-β-D-Glucoside of 3-hydroxy-7,8-didehydro-β-ionol(ISO2)	Terpenoids	Sesquiterpenoids	-	2	438158	316759	456125	233161	179912	214454	899975	1.10381e+06	984545	415999	557870	485672	-	-
pme0516	179.056	87.0072	180.063	C6H12O6	[M-H]-	Inositol	Others	Saccharides	87-89-8	3	5.20375e+06	4.49735e+06	3.64396e+06	5.29504e+06	5.54726e+06	4.58041e+06	9.18753e+06	9.28684e+06	9.26514e+06	5.38547e+06	4.89713e+06	4.01059e+06	C00137	ko00052,ko00053,ko00562,ko01100,ko01110,ko01250,ko02010,ko04070
mws0576	103.04	59.0139	104.047	C4H8O3	[M-H]-	3-Hydroxybutyric acid	Organic acids	Organic acids	300-85-6	3	170550	151449	157378	250301	247756	299486	2.39749e+06	2.32596e+06	2.60264e+06	439212	542689	413947	C01089	ko00650,ko01100
MWS5136	145.051	101.061	146.058	C6H10O4	[M-H]-	Mono-Methyl Glutarate	Organic acids	Organic acids	1501-27-5	3	31098.5	34972.1	30254.9	32361.6	24286.4	24403.9	9	9	9	27536.6	27703.2	21114.1	-	-
Lmmn002274	521.203	359.149	522.21	C26H34O11	[M-H]-	Isolariciresinol-9'-O-glucoside	Lignans and Coumarins	Lignans	63358-12-3	2	31589	32659.7	35343.6	19520.8	34990.6	29894.8	142516	140319	138816	64113.2	49313.2	64877.3	-	-
mws0217	76.0393	59.0128	75.032	C2H5NO2	[M+H]+	L-Glycine	Amino acids and derivatives	Amino acids and derivatives	56-40-6	3	19893.5	51105.8	8196.1	62881	51948.4	32080.9	66207.1	67843.6	66053.4	31733.1	38795.1	29315	C00037	ko00230,ko00260,ko00310,ko00440,ko00460,ko00470,ko00480,ko00630,ko00730,ko00860,ko00970,ko01100,ko01110,ko01200,ko01230,ko01240,ko02010
mws1521	285.098	121.029	286.105	C13H18O7	[M-H]-	Salicin	Phenolic acids	Phenolic acids	138-52-3	3	81122.9	84485.3	56482.8	30199.7	36516.6	30475.7	11519.5	10753.8	14526	56697.7	47035.6	42546.2	C01451	ko00010
pme2559	174.041	88.0404	175.048	C6H9NO5	[M-H]-	N-Acetyl-L-Aspartic Acid	Amino acids and derivatives	Amino acids and derivatives	997-55-7	3	35455.8	44795.4	45888.7	50986.2	58247.9	37819.3	255870	223801	416990	81485.1	69927.7	94249	C01042	ko00250,ko01100
MWS4295	299.259	253.251	300.266	C18H36O3	[M-H]-	DL-2-hydroxystearic acid*	Lipids	Free fatty acids	629-22-1	1	116031	127835	144922	88309.4	193974	76075.7	56057.8	50945.1	54082.6	56258.4	73500.4	58685.2	-	-
pmn001526	483.078	169.014	484.085	C20H20O14	[M-H]-	1,6-Di-O-galloyl-β-D-glucose	Phenolic acids	Phenolic acids	-	3	9	9	9	132014	121449	111640	113734	99800.4	102719	61040.2	78098.1	60799.5	C04101	-
MWStz091	169.097	70.0653	168.09	C8H12N2O2	[M+H]+	Cyclo(L-Ala-L-Pro)	Amino acids and derivatives	Amino acids and derivatives	36357-32-1	3	43588.9	46836.8	42356.7	38408.1	41348.6	27415	70817	83022.3	72534.8	55671.6	50810.7	41255.8	-	-
pmn001367	315.072	153.017	316.079	C13H16O9	[M-H]-	Protocatechuic acid-4-O-glucoside	Phenolic acids	Phenolic acids	-	1	1.90477e+06	1.84913e+06	1.91817e+06	1.20304e+06	1.19675e+06	1.16945e+06	2.83132e+07	2.77226e+07	3.08893e+07	1.03309e+07	9.88183e+06	1.29311e+07	-	-
Hahn002315	579.21	417.159	580.216	C28H36O13	[M-H]-	syringaresinol-4-O-β-D-glucopyranoside	Others	Others	-	2	321435	144855	334335	793504	807399	713744	709223	699436	714576	604656	615390	465242	-	-
MWS0132	611.148	306.074	612.152	C20H32N6O12S2	[M-H]-	Oxiglutatione	Amino acids and derivatives	Amino acids and derivatives	27025-41-8	2	868932	1.02518e+06	898798	1.1936e+06	1.31672e+06	1.11382e+06	312590	335210	284944	490823	662701	603945	C00127	ko00480,ko01100,ko01240
Lmlp001518	342.172	192.102	342.17	C20H24NO4+	[M]+	Phellodendrine	Alkaloids	Isoquinoline alkaloids	6873-13-8	1	2.06723e+07	2.10435e+07	2.10642e+07	849996	1.15362e+06	1.17197e+06	9	9	9	1.05621e+07	9.40769e+06	7.8096e+06	C17046	-
Lsxp211208	326.138	58.0652	325.131	C19H19NO4	[M+H]+	Bulbocapnine	Alkaloids	Aporphine alkaloids	298-45-3	2	384536	390957	292720	337496	331060	182751	675046	700866	875593	475590	361587	473916	C09367	-
Hmdp004805	360.169	303.11	359.173	C20H25NO5	[M+H]+	Aknadinine	Alkaloids	Isoquinoline alkaloids	24148-86-5	2	7.05592e+06	7.37362e+06	8.34457e+06	1.66883e+06	2.54726e+06	1.53291e+06	146220	163998	9	2.24087e+06	2.9159e+06	2.30721e+06	-	-
Jmyp004699	342.171	178.08	341.163	C20H23NO4	[M+H]+	Corydine	Alkaloids	Aporphine alkaloids	476-69-7	2	3.65248e+06	3.98663e+06	3.65562e+06	1.03083e+06	1.59264e+06	1.09313e+06	460674	384239	410616	1.3104e+06	1.20459e+06	1.60123e+06	-	-
pme1086	306.077	143.046	307.084	C10H17N3O6S	[M-H]-	Glutathione reduced form	Amino acids and derivatives	Amino acids and derivatives	70-18-8	1	1.32426e+06	1.88985e+06	1.07062e+06	1.70697e+06	1.66041e+06	899230	1.70865e+06	1.77131e+06	1.76125e+06	1.83104e+06	2.07738e+06	1.53395e+06	C00051	ko00270,ko00480,ko01100,ko01240,ko02010
Ymjm000127	503.212	59.0143	504.221	C23H36O12	[M-H]-	10-Acetylpatrinoside	Terpenoids	Monoterpenoids	-	2	947914	1.42684e+06	891091	363334	248731	165315	180839	200921	92113.4	419685	376227	504735	-	-
pmb0501	131.129	114.103	130.122	C5H14N4	[M+H]+	Agmatine	Alkaloids	Alkaloids	306-60-5	3	62466.1	58343.5	33485.4	185430	196660	157658	87075.4	84205.4	97431.9	94397.5	102465	125680	C00179	ko00330,ko01100
mws0361	253.217	235.207	254.225	C16H30O2	[M-H]-	Palmitoleic Acid*	Lipids	Free fatty acids	373-49-9	3	34404.5	39536.2	36501.8	39879.9	43011.8	29033	20174.9	12132.7	20756.6	34482.7	45364	45464.8	C08362	ko00061,ko01100
mws0639	153.019	109.029	154.027	C7H6O4	[M-H]-	2,3-Dihydroxybenzoic Acid*	Phenolic acids	Phenolic acids	303-38-8	3	155242	86104.4	135637	135058	109852	131795	9	9	9	156511	133305	115630	C00196	ko01110
pmb0883	482.324	341.305	481.317	C23H48NO7P	[M+H]+	LysoPE 18:0	Lipids	LPE	69747-55-3	3	95725.8	79653.3	86415.8	38246.9	53249.6	38691.2	22318.4	17663.9	12464.9	45465.1	46246.5	59103.4	-	-
mws5038	341.109	89.0249	342.116	C12H22O11	[M-H]-	Isomaltulose	Others	Saccharides	13718-94-0	1	4.39882e+06	3.7013e+06	4.8182e+06	1.37492e+07	1.52263e+07	1.17382e+07	2.24659e+07	2.25175e+07	1.63674e+07	6.79142e+06	8.91365e+06	9.01618e+06	C01742	-
mws0629	281.113	166.086	280.106	C13H16N2O5	[M+H]+	L-Aspartyl-L-Phenylalanine	Amino acids and derivatives	Amino acids and derivatives	13433-09-5	3	292268	258371	259391	474436	419912	384406	528316	705455	635661	362595	472076	369329	-	-
MWSmce220	177.045	59.0139	178.048	C6H10O6	[M-H]-	D-Glucono-1,5-lactone*	Others	Saccharides	90-80-2	3	85109.3	88515.2	77438.3	104079	100186	94832.7	125142	127087	85160.4	69532	55428.8	52633.9	C00198	ko00030,ko01100,ko01110,ko01200
pmb2673	210.041	135.044	211.048	C9H9NO5	[M-H]-	6-Hydroxydopaquinone	Amino acids and derivatives	Amino acids and derivatives	135791-48-9	3	9	9	9	28528.5	21963.7	23858.6	84492.2	80219.6	87194.8	30323.4	40200.3	40011.4	-	-
Sakn004920	639.199	477.16	640.2	C29H36O16	[M-H]-	Isolugrandoside	Phenolic acids	Phenolic acids	-	2	10353.5	28844.2	9	10281.4	59366.5	20705.8	496510	658981	562612	184327	201293	247217	-	-
Qmdp083108	358.165	269.081	357.158	C20H23NO5	[M+H]+	(-)-Delavaine	Alkaloids	Terpenoid alkaloids	-	2	4.81512e+06	4.1834e+06	5.1277e+06	1.02912e+06	1.2657e+06	1.28487e+06	198123	224442	180205	2.16055e+06	2.06559e+06	1.59925e+06	-	-
MWS1933	194.081	119.05	193.074	C10H11NO3	[M+H]+	N-(2-Methylbenzoyl)glycine	Amino acids and derivatives	Amino acids and derivatives	42013-20-7	3	42242.1	41458.5	43250.4	76874.4	85438.3	112961	164783	106485	203545	59069.6	80872.4	73530.7	-	-
Lmgp002593	123.044	77.04	122.037	C7H6O2	[M+H]+	3-hydroxybenzaldehyde	Phenolic acids	Phenolic acids	100-83-4	3	4.22271e+06	3.47711e+06	4.07619e+06	2.54306e+06	3.36351e+06	3.80101e+06	706241	1.0263e+06	310641	2.97285e+06	2.19995e+06	2.43856e+06	C03067	-
Hmyn007168	483.272	255.232	484.28	C22H45O9P	[M-H]-	LysoPG 16:0	Lipids	Glycerol ester	-	3	1.2015e+06	1.06945e+06	1.3066e+06	327543	285555	333757	38752.3	35711	35785.8	596617	447613	469826	-	-
mws0474	229.144	211.134	230.152	C12H22O4	[M-H]-	Dodecanedioic aicd	Lipids	Free fatty acids	693-23-2	3	6790.43	6483.83	7483.31	5518.43	5339.62	7380.7	7178.94	6207.27	7242.75	6436.33	7040.24	5105.26	C02678	-
pmb0502	292.202	147.044	291.195	C16H25N3O2	[M+H]+	p-Coumaroylspermidine	Alkaloids	Phenolamine	-	3	573427	563184	563155	9	9	9	11104.5	11230.8	11409.8	230287	264370	316099	-	-
HJN083	521.202	359.15	522.21	C26H34O11	[M-H]-	Lariciresinol-4'-O-glucoside	Lignans and Coumarins	Lignans	143663-00-7	1	823794	1.02822e+06	1.05851e+06	566884	494031	649261	144022	192754	171180	430969	593286	552134	-	-
Zmzn000079	199.002	78.9585	200.009	C4H9O7P	[M-H]-	D-Erythrose-4-phosphate	Others	Saccharides	585-18-2	3	375648	357684	281340	122114	146932	112047	240449	274721	253467	205944	179173	246328	C00279	ko00030,ko00400,ko00710,ko00750,ko01100,ko01110,ko01200,ko01230,ko01240
mws1397	441.083	169.016	442.09	C22H18O10	[M-H]-	Epicatechin gallate	Flavonoids	Flavanols	1257-08-5	3	22776.1	45026.4	22732.4	8007.34	591890	13819.7	23498.2	9165.65	7173.59	95657.4	68978	83297.3	-	-
pme1109	152.057	135.03	151.049	C5H5N5O	[M+H]+	Guanine	Nucleotides and derivatives	Nucleotides and derivatives	73-40-5	2	1.48589e+06	1.52472e+06	1.67561e+06	1.53528e+06	1.60351e+06	2.6151e+06	9	9	9	1.2597e+06	1.34793e+06	978111	C00242	ko00230,ko01100,ko01232
mws0371	327.233	283.243	328.24	C22H32O2	[M-H]-	Cis-4,7,10,13,16,19-Docosahexaenoic Acid	Lipids	Free fatty acids	6217-54-5	3	24877.8	28011.6	26833.2	20205.6	28792.8	21155.4	13293.7	13465.8	17149.9	15623.5	20505.1	21405.1	C06429	ko01040
Lhyp112508	537.196	357.133	538.205	C26H34O12	[M-H]-	Borapetoside A	Terpenoids	Ditepenoids	100202-29-7	3	50696.5	58354.1	46548.3	55274.7	58600.2	59849.5	26334.1	22488.4	31584.8	47294.1	35069.9	47356.1	-	-
Wafp003158	321.191	177.054	320.185	C16H24N4O3	[M+H]+	N-Feruloylhomoagmatine	Alkaloids	Phenolamine	-	2	206607	236562	263267	119628	79654.7	69262.5	9	9	9	161047	117525	155863	-	-
MWS201483	279.135	120.081	278.127	C14H18N2O4	[M+H]+	Phe-Hyp	Amino acids and derivatives	Amino acids and derivatives	90965-82-5	2	17135.2	21180.5	40427.6	26395.1	38434.6	40940.9	61832.7	52814.8	65875.3	43184.9	33608.6	32107.9	-	-
Lmhp010757	506.324	365.305	505.317	C25H48NO7P	[M+H]+	LysoPE 20:2	Lipids	LPE	-	3	23825.3	19457	16783	6985.14	5417.26	6228.8	2699.9	2306.21	1824.85	12078.9	8676.55	10146.8	-	-
mws0906	341.124	179.071	342.132	C16H22O8	[M-H]-	Coniferin	Phenolic acids	Phenolic acids	531-29-3	2	9	9	9	9	9	9	172273	150157	132536	131843	170973	127737	C00761	ko00940,ko01110
mws0093	179.071	146.038	180.079	C10H12O3	[M-H]-	Coniferyl alcohol	Phenolic acids	Phenolic acids	458-35-5	3	259057	284584	272079	99359.2	105677	96923.5	9	9	9	121580	134597	96088.7	C00590	ko00940,ko00999,ko01100,ko01110
pme1975	103.004	59.0139	104.011	C3H4O4	[M-H]-	Malonic acid	Organic acids	Organic acids	141-82-2	3	291410	261081	264030	420325	548393	408221	3.15123e+06	3.06931e+06	3.77602e+06	667441	910777	720175	C00383	ko00061,ko00240,ko00410,ko01100,ko01212
mws0467	165.056	119.05	166.063	C9H10O3	[M-H]-	3-(4-Hydroxyphenyl)-propionic acid	Phenolic acids	Phenolic acids	501-97-3	3	30371.2	36189.1	37166.7	9	9	9	9	9	9	10534.7	14823.9	13128.2	C01744	-
Hmdp004885	278.116	263.09	277.11	C18H15NO2	[M+H]+	Dehydroroemerine	Alkaloids	Aporphine alkaloids	36285-03-7	3	1.83219e+06	1.85465e+06	1.64328e+06	115764	114349	160172	65391.2	46292.3	26096.4	441384	490459	609738	-	-
Lmbn001676	145.051	101.061	146.058	C6H10O4	[M-H]-	3-Hydroxy-3-Methyl-2-Oxopentanoic Acid	Organic acids	Organic acids	-	3	18896.9	31229.2	32450.1	22643.9	14467.8	35481.5	9689.21	9363.92	4326.8	21234.2	29947.2	26825.1	C14463	ko00290,ko01110,ko01210
mws0275	133.014	71.0145	134.022	C4H6O5	[M-H]-	L-Malic acid	Organic acids	Organic acids	97-67-6	1	277625	287303	189796	235601	244925	227463	298405	384059	309647	258165	279892	354587	C00149	ko00020,ko00620,ko00630,ko00710,ko01100,ko01110,ko01200
pmb0864	426.262	285.242	425.254	C19H40NO7P	[M+H]+	LysoPE 14:0*	Lipids	LPE	-	3	28518	23773.6	26389.5	9323.4	3584.27	4987.45	9	9	9	10979.4	13185.3	9379.32	-	-
pmn001497	575.349	279.2	516.335	C33H44N2O3	[M+CH3COOH-H]-	Dendrocrepine	Alkaloids	Alkaloids	51020-39-4	1	1.92764e+06	1.16993e+06	1.79975e+06	1.46162e+06	1.30182e+06	2.01002e+06	487588	235274	381551	1.46843e+06	1.23911e+06	1.04116e+06	-	-
pmb0711	611.161	303.05	610.153	C27H30O16	[M+H]+	Quercetin-7-O-rutinoside	Flavonoids	Flavonols	147714-62-3	3	4428.42	6402.4	4345.51	5328.47	10185.3	9	9	9	9	4395.58	5127.52	3623.07	-	-
Wafn003429	441.199	249.135	382.184	C16H30O10	[M+CH3COOH-H]-	3-Methylbutyl 6-O-(alpha-L-arabinopyranosyl)-beta-D-glucopyranoside	Others	Others	-	1	1.99872e+06	1.80083e+06	1.60408e+06	146948	146029	131760	136804	154357	150891	855241	630427	656332	-	-
mws0704	140.012	78.9591	141.019	C2H8NO4P	[M-H]-	O-Phosphorylethanolamine	Alkaloids	Alkaloids	1071-23-4	3	33760.6	44240.6	38469.7	20419.3	36544.6	35101.2	86796.5	106237	68190.1	33547.1	28378.3	40144	C00346	ko00563,ko00564,ko00600,ko01100
Zmgn004439	171.139	153.138	172.146	C10H20O2	[M-H]-	Decanoic acid	Organic acids	Organic acids	334-48-5	3	2866.69	1854.86	3626.53	2147.61	2558.85	1959.65	2906.45	2187.91	2509.2	2328.39	2881.24	3320.56	C01571	ko00061,ko01100
Zmjp000624	168.065	150.054	167.058	C8H9NO3	[M+H]+	Pyridoxal	Others	Vitamin	66-72-8	3	429467	359945	583724	213994	220586	276648	9	9	9	282182	197933	241688	C00250	ko00750,ko01100,ko01240
MWStz039	286.144	107.053	285.137	C17H19NO3	[M+H]+	Coclaurine	Alkaloids	Isoquinoline alkaloids	486-39-5	1	414450	455955	524587	1.68077e+06	1.63851e+06	1.61304e+06	3.47249e+06	4.26958e+06	3.34151e+06	1.80962e+06	1.67833e+06	2.32091e+06	C06161	ko00950,ko01100,ko01110
Lmbp002309	371.102	209.048	370.126	C17H22O9	[M+H]+	Sinapaldehyde-4-O-Glucoside	Phenolic acids	Phenolic acids	154461-65-1	2	114488	185190	195684	58772.7	49727.3	44205.1	57812.2	24031.4	27867.3	50890.5	70290.6	70248.3	-	-
Lmbp002962	209.047	194.024	208.037	C10H8O5	[M+H]+	Isofraxetin	Lignans and Coumarins	Coumarins	50656-75-2	2	779440	747947	9	1.35114e+06	1.15312e+06	755805	2.0791e+06	1.9654e+06	2.25147e+06	820795	991115	698285	-	-
Lmtn001569	474.16	312.1	475.169	C20H29NO12	[M-H]-	2-Glucosyl-glucosyloxy-2-phenylacetic acid amide	Alkaloids	Alkaloids	-	2	128067	129197	126579	23229.4	23887.6	32256.2	101142	64168.1	80638.4	87551.5	114478	83757.3	-	-
Lchn000012	537.196	327.124	538.205	C26H34O12	[M-H]-	Alangilignoside D	Others	Others	-	1	134478	125503	131999	83769.3	98628.1	109975	31659.5	27277.1	37448.4	89349.5	82592	114538	-	-
pmb0296	357.3	265.253	356.293	C21H40O4	[M+H]+	1-Oleoyl-Sn-Glycerol	Lipids	Glycerol ester	129784-87-8	3	118009	111648	110261	94495.3	93350.7	77435	173950	102150	99992.9	109147	136681	97349.4	-	-
pme2292	89.1073	72.0808	88.1	C4H12N2	[M+H]+	Putrescine	Alkaloids	Alkaloids	110-60-1	3	121920	159429	150280	155017	127966	45903	182612	214215	225474	132428	153669	187793	C00134	ko00330,ko00470,ko00480,ko00960,ko01100,ko01110,ko02010
Lhmp122020	487.144	355.102	486.137	C21H26O13	[M+H]+	3-O-caffeoyl quininyl arabinoside	Others	Others	-	2	536704	582144	585661	362252	220858	378440	976144	1.91209e+06	1.98712e+06	1.62539e+06	1.26436e+06	1.17211e+06	-	-
pme2253	177.041	59.0139	178.048	C6H10O6	[M-H]-	L-Gulono-1,4-Lactone*	Others	Saccharides	1128-23-0	3	78887.5	77448.4	55915.8	87048.4	103597	91910.9	97269	84132.4	99280.6	56401.3	78430.2	77900.6	C01040	ko00053,ko01100,ko01240
Lmyn003971	521.203	359.149	522.21	C26H34O11	[M-H]-	Dihydrodehydrodiconiferyl alcohol-4-O-glucoside	Lignans and Coumarins	Lignans	-	2	30173	35608.1	32856.7	23696.7	21955.7	32393.7	28999	33249.9	34550.1	34035.2	26512.2	24486	-	-
pme3007	402.995	158.925	404.002	C9H14N2O12P2	[M-H]-	Uridine 5'-diphosphate	Nucleotides and derivatives	Nucleotides and derivatives	27821-45-0	3	111029	122108	93572.6	161610	166421	168590	112871	83618	89828.9	76133.7	98992.2	109153	C00015	ko00240,ko00908,ko01100,ko01232,ko01240
Cmxp003140	595.279	403.176	594.273	C36H38O6N2	[M+H]+	Khyberine	Alkaloids	Isoquinoline alkaloids	77795-10-9	3	4.01495e+06	3.99922e+06	2.13508e+06	630415	881750	746302	19698	22613.3	26385.9	1.55454e+06	1.43874e+06	1.08288e+06	-	-
mws0344	165.041	75.0091	166.048	C5H10O6	[M-H]-	D-Xylonic acid	Others	Saccharides	526-91-0	3	3.47206e+06	3.47563e+06	2.8549e+06	3.32017e+06	3.95854e+06	4.25322e+06	1.24256e+07	1.31215e+07	1.26873e+07	4.43188e+06	3.23994e+06	4.60309e+06	C00502	ko00040,ko01100
mws2108	353.088	191.056	354.095	C16H18O9	[M-H]-	Cryptochlorogenic acid (4-O-Caffeoylquinic acid)*	Phenolic acids	Phenolic acids	905-99-7	2	16868.5	16083.6	17387	39177.6	46354.4	41308.6	21947.9	16678.3	23252.7	26926.7	25169.3	35074	-	-
NK10251888	203.15	70.0653	202.143	C8H18N4O2	[M+H]+	NG,NG-Dimethyl-L-arginine*	Amino acids and derivatives	Amino acids and derivatives	30315-93-6	3	203939	222488	198782	979055	899849	791613	4.31275e+06	4.35118e+06	4.28049e+06	917786	1.19407e+06	1.32773e+06	C03626	-
mws1657	623.312	592.276	622.304	C38H42N2O6	[M+H]+	Tetrandrine	Alkaloids	Isoquinoline alkaloids	518-34-3	3	1.44379e+06	940258	978231	909540	558281	1.24819e+06	59280.4	35339.1	48290	629079	645892	455458	C09654	ko00950
Zmpn000095	261.038	78.9588	262.045	C6H15O9P	[M-H]-	Sorbitol-6-phosphate	Others	Saccharides	20479-58-7	3	153686	147986	130348	69381.8	64673.4	56588	54722.6	68053.6	69906.8	95803	88225.2	124199	C01096	ko00051,ko01100
MWSmce668	505.994	158.926	506.996	C10H16N5O13P3	[M-H]-	ATP; Adenosine 5'-Triphosphate	Nucleotides and derivatives	Nucleotides and derivatives	56-65-5	3	22999.7	7865.5	21266.1	57284	75052	95199.5	35332.6	28138.2	23067.5	29055.1	25882	19948.5	C00002	ko00190,ko00195,ko00230,ko00908,ko01100,ko01110,ko01232,ko01240
pme2134	121.051	59.0139	122.058	C4H10O4	[M-H]-	D-Threitol	Others	Saccharides	2418-52-2	3	133632	145273	99205.1	120099	117947	62427	46857	70940.1	93050.8	103668	142472	148810	C16884	-
pmf0283	121.051	59.0139	122.058	C4H10O4	[M-H]-	Meso-Erythritol	Others	Saccharides	149-32-6	3	133632	145273	99205.1	120099	117947	62427	46857	70940.1	93050.8	103668	142472	148810	-	-
Cmyp003771	338.14	323.116	337.131	C20H19NO4	[M+H]+	Tetrahydrocorysamine	Alkaloids	Isoquinoline alkaloids	32043-26-8	2	1.94549e+06	2.04365e+06	1.73596e+06	1.15302e+06	1.3095e+06	1.29933e+06	2.68054e+06	3.15397e+06	2.94789e+06	2.28617e+06	1.73725e+06	1.63013e+06	-	-
mws1358	109.029	81.0346	110.037	C6H6O2	[M-H]-	Pyrocatechol	Phenolic acids	Phenolic acids	120-80-9	3	33980.1	35486.6	40682.6	61226.3	60573.2	37847.6	24507.9	18875.7	14887.8	60413.7	51281	41342.1	C00090	ko01100
pmd0160	454.293	313.274	453.286	C21H44NO7P	[M+H]+	LysoPE 16:0(2n isomer)	Lipids	LPE	-	3	260163	181158	209314	93066.4	109000	96263.3	40439.3	25257.3	50289.4	145531	109832	104079	-	-
mws0875	179.048	76.0215	178.041	C5H10N2O3S	[M+H]+	L-Cysteinyl-L-glycine	Amino acids and derivatives	Amino acids and derivatives	19246-18-5	3	146984	314371	138026	513492	394717	313277	558540	268006	670174	302385	432759	422098	C01419	ko00480,ko01100
mws2118	435.13	167.035	436.137	C21H24O10	[M-H]-	Phloretin-2'-O-glucoside (Phlorizin)	Flavonoids	Chalcones	60-81-1	3	9	9	9	44672	52776.7	49038.9	9	9	9	21242.7	20487.4	28482.5	C01604	ko00941,ko01110
Hmsp000364	144.098	98.09	143.095	C7H13NO2	[M+H]+	L-Cyclopentylglycine	Amino acids and derivatives	Amino acids and derivatives	2521-84-8	2	203650	212194	205389	213547	211988	219221	360886	481752	442754	189523	232666	277801	-	-
pmb0880	482.324	341.305	481.317	C23H48NO7P	[M+H]+	LysoPE 18:0(2n isomer)	Lipids	LPE	-	2	118979	84665.9	159762	72628.8	98293	45663.9	14093.4	27604.9	20771.6	52608.3	77331.3	66674.9	-	-
mws2125	166.975	78.9591	167.982	C3H5O6P	[M-H]-	Phosphoenolpyruvate	Organic acids	Organic acids	138-08-9	3	493691	466436	445006	266367	467636	287049	351395	268991	334585	346288	494321	381269	C00074	ko00010,ko00020,ko00400,ko00440,ko00620,ko00710,ko00996,ko00999,ko01100,ko01110,ko01200,ko01230,ko01240
Lmhp012042	355.284	263.237	354.277	C21H38O4	[M+H]+	2-Linoleoylglycerol*	Lipids	Glycerol ester	3443-82-1	3	382242	223777	407537	185828	252236	326448	304218	205779	202692	210395	142829	181565	-	-
Lmhp008273	438.262	297.242	437.254	C20H40NO7P	[M+H]+	LysoPE 15:1(2n isomer)*	Lipids	LPE	-	3	41633.1	33481.7	36167.7	18747.7	12509.3	16397.4	9	9	9	12001.8	10550.6	15242.7	-	-
Zmyn000110	258.039	78.9583	259.046	C6H14NO8P	[M-H]-	D-Glucosamine 1-phosphate	Others	Saccharides	2152-75-2	3	42322.3	44226	34711.7	27878.6	24042.5	33659.2	84814.8	39921.2	37565.1	26954.5	29026.6	38209.1	C06156	ko00520,ko01100,ko01250
pmb2497	197.046	153.056	198.053	C9H10O5	[M-H]-	4-Hydroxy-3-methoxymandelate	Phenolic acids	Phenolic acids	55-10-7	3	47117.3	53371.3	65396.1	61442.6	59623.8	79074	32225.5	33948.7	32705.8	60648.7	83399.3	60874.5	C05584	ko00350,ko01100
pmb2871	315.072	153.019	316.079	C13H16O9	[M-H]-	1-O-Gentisoyl-β-D-glucoside	Phenolic acids	Phenolic acids	23445-11-6	1	739687	885233	917335	747032	462202	527041	7.7128e+06	9.23084e+06	1.15424e+07	5.32374e+06	4.27796e+06	6.31948e+06	-	-
pma0791	521.129	273.076	520.122	C24H24O13	[M+H]+	Naringenin-7-O-(6''-malonyl)glucoside	Flavonoids	Flavanones	-	3	143308	122061	132692	153062	189229	194792	23061.2	28417	16904.8	96247.3	110911	74924.7	-	-
Lmmp003903	491.118	287.05	490.111	C23H22O12	[M+H]+	Kaempferol-3-O-(2''-O-acetyl)glucoside	Flavonoids	Flavonols	-	3	17471.5	74996.9	70030.1	91557.3	165154	133769	9	9	9	51282.3	34669.3	46403.5	-	-
mws0852	455.179	308.125	454.171	C20H22N8O5	[M+H]+	Methotrexate	Nucleotides and derivatives	Nucleotides and derivatives	59-05-2	3	9	9	9	270817	272695	314601	23059.7	22885.3	53540.2	171911	137042	203163	C01937	-
Jmzn003632	521.201	329.14	522.21	C26H34O11	[M-H]-	Manglieside D	Lignans and Coumarins	Lignans	-	3	576646	479944	629246	506902	481534	566603	69680.4	50333.5	41007.1	541020	365716	449609	-	-
Qmdp083005	376.175	241.085	375.168	C20H25NO6	[M+H]+	Isolonganone	Alkaloids	Terpenoid alkaloids	-	3	496921	454518	465478	9	9	9	5754.74	9	8159.86	162425	236252	184968	-	-
Hmyn005972	589.518	283.26	590.527	C38H70O4	[M-H]-	Coixenolide	Lipids	Free fatty acids	-	3	43797.6	56579.3	55310.8	40529	49120.6	36286.1	30089.3	23899.8	23846.3	54281.8	37241.6	42668.4	C17566	-
MWSmce549	303.252	57.0702	302.246	C17H34O4	[M+H]+	1-Monomyristin	Lipids	Free fatty acids	589-68-4	1	40070.3	16337	55913.1	30395.1	52031.8	22887.7	24914.6	21089.4	32433.1	16912.5	12490.3	18494.5	-	-
MWStz301	328.154	237.09	327.147	C19H21NO4	[M+H]+	Stepholidine	Alkaloids	Isoquinoline alkaloids	16562-13-3	3	1.75238e+07	1.67674e+07	1.80837e+07	6.42085e+06	7.02705e+06	7.17828e+06	4.24386e+06	3.97237e+06	4.15937e+06	7.43815e+06	9.81935e+06	6.86331e+06	-	-
pmn001642	503.083	459.1	504.09	C23H20O13	[M-H]-	Kaempferol-3-O-(2''-O-acetyl)glucuronide	Flavonoids	Flavonols	-	2	162088	145000	113442	328317	378767	308517	247269	220587	180696	340195	294142	228490	-	-
Zmkp000654	305.109	143.056	304.102	C10H16O7N4	[M+H]+	Vicine	Alkaloids	Alkaloids	152-93-2	2	78318.5	60272.5	67083.2	108394	96851.7	122842	9	568303	560146	125856	137945	180915	C08437	-
Rfmb26201	621.219	417.156	622.226	C30H38O14	[M-H]-	Syringaresinol-4'-O-(6''-acetyl)glucoside	Lignans and Coumarins	Lignans	-	3	743961	707644	651894	1.3273e+06	1.30758e+06	1.04323e+06	634264	1.3361e+06	681602	713596	1.00971e+06	744977	-	-
Lmhp008440	438.262	297.242	437.254	C20H40NO7P	[M+H]+	LysoPE 15:1*	Lipids	LPE	-	3	39340.7	31314.2	43662.1	11040.1	10422.2	15741.7	9	9	9	19062.8	13785.3	20458.8	-	-
mws0671	120.066	74.0601	119.058	C4H9NO3	[M+H]+	L-Homoserine	Amino acids and derivatives	Amino acids and derivatives	672-15-1	3	811065	798185	513475	1.10763e+06	2.06185e+06	1951699	2.77667e+06	3.15042e+06	3.25093e+06	1.03976e+06	1.47271e+06	1.5381e+06	C00263	ko00260,ko00270,ko00300,ko00920,ko01100,ko01110,ko01230
pme3186	168.991	78.9591	169.998	C3H7O6P	[M-H]-	DL-Glyceraldehyde-3-phosphate	Organic acids	Organic acids	591-59-3	3	131033	133807	121026	212724	310638	226323	9	9	9	218165	211305	298972	C00661	-
mws0059	609.146	301.037	610.153	C27H30O16	[M-H]-	Quercetin-3-O-rutinoside (Rutin)	Flavonoids	Flavonols	153-18-4	1	12137.3	9440.28	17504.2	22299.7	26586.5	19993.6	35382.4	40758.5	39949.8	21154.1	28362	19675.1	C05625	ko00944,ko01100,ko01110
Zmgn000447	184.98	78.9583	185.993	C3H7O7P	[M-H]-	3-Phospho-D-glyceric acid	Others	Saccharides	820-11-1	3	772441	822147	830565	959876	876733	966489	605147	623002	597421	788588	781975	1.09596e+06	C00197	ko00010,ko00030,ko00260,ko00270,ko00561,ko00630,ko00710,ko01100,ko01110,ko01200,ko01230,ko01240
Lmfn000604	331.067	169.014	332.074	C13H16O10	[M-H]-	6-O-Galloyl-β-D-glucose*	Phenolic acids	Phenolic acids	13186-19-1	3	59902.6	40911.5	42253.6	9	9	9	96000.4	83086.2	120071	57773.9	66618	85496.2	-	-
mad1424	427.051	295.049	426.043	C17H14O13	[M+H]+	Ditartaroyl-hydroxycoumarin	Lignans and Coumarins	Coumarins	-	3	60535	49475.4	24660.1	411049	236703	370839	584607	470585	734524	292724	194886	238058	-	-
MWStz028	623.314	580.271	622.304	C38H42N2O6	[M+H]+	Isotetrandrine	Alkaloids	Isoquinoline alkaloids	477-57-6	1	6470.84	6800.15	6502.94	19084.6	22545.7	23762.9	6882.03	5625.99	4852.7	9985.29	13817.1	9775.66	C17060	-
Lmdp004267	611.139	147.044	610.132	C30H26O14	[M+H]+	Quercetin-3-O-(6''-O-p-Coumaroyl)glucoside	Flavonoids	Flavonols	-	3	67951.8	65297.9	62066.7	17515.8	17277.2	24539.5	9	9	9	31398.6	35725.2	23518.2	-	-
MWS2413	130.052	58.0302	131.058	C5H9NO3	[M-H]-	N-acetyl-beta-alanine	Amino acids and derivatives	Amino acids and derivatives	3025-95-4	3	106380	110130	83035	104813	110887	103095	1.07601e+06	1.06317e+06	1.07379e+06	304040	388734	462558	C01073	ko00410
Lmmn001643	163.04	119.046	164.047	C9H8O3	[M-H]-	2-Hydroxycinnamic acid*	Phenolic acids	Phenolic acids	583-17-5	3	8.23517e+06	7.00698e+06	8.54308e+06	188509	197708	206339	67510.2	49699.9	64538.2	597256	607719	410331	C01772	ko00360,ko00999,ko01100,ko01110
Zmcp102204	279.16	149.024	278.152	C16H22O4	[M+H]+	Senkyunolide Q	Phenolic acids	Phenolic acids	-	1	3.79405e+06	5.54249e+06	3.89679e+06	3.21205e+06	4.63963e+06	5.58617e+06	4.39998e+06	3.71576e+06	5.32527e+06	4.29893e+06	5.60691e+06	3.75883e+06	-	-
Lmhp009464	466.293	325.274	465.286	C22H44NO7P	[M+H]+	LysoPE 17:1(2n isomer)*	Lipids	LPE	-	3	65834.9	67610.9	107029	37838.9	54181.2	48660.6	27138.9	29376.9	21864.5	48576.1	51691.8	34041.5	-	-
Lmyp004516	611.139	147.044	610.132	C30H26O14	[M+H]+	Quercetin-3-O-(2''-O-p-Coumaroyl)galactoside	Flavonoids	Flavonols	-	3	66968.7	68911.5	67616.9	12793.1	23190.4	20581.7	9	9	9	26646.7	40166.1	38889.4	-	-
Lmgn000224	145.014	57.0346	146.022	C5H6O5	[M-H]-	2-Methyl-3-oxosuccinic acid	Organic acids	Organic acids	-	3	30343.2	20930.8	24433.7	27841.7	31812.9	29544	9	9	9	24417.6	15914.9	19839	C06030	ko00660
MWSmce667	607.279	564.239	606.273	C37H38N2O6	[M+H]+	Cepharanthine	Alkaloids	Isoquinoline alkaloids	481-49-2	3	20255.4	21517.6	22154.8	56288.6	68645.3	71579.9	14730.4	11881	9008.75	23770.2	36075.7	28071.5	-	-
Lmhp010040	504.308	363.289	503.301	C25H46NO7P	[M+H]+	LysoPE 20:3*	Lipids	LPE	-	3	20154.1	17608.7	29321.4	15915.7	8713.98	14039.3	4752.51	2659.14	3136.69	16369.1	10486.5	14326.3	-	-
mws0675	335.064	123.055	334.057	C11H15N2O8P	[M+H]+	β-Nicotinamide mononucleotide	Nucleotides and derivatives	Nucleotides and derivatives	1094-61-7	3	81540	103016	88316.7	177400	125111	151101	89731.7	87814.2	104426	175631	129255	117446	C00455	ko00760,ko01100
mws0258	132.102	86.0964	131.095	C6H13NO2	[M+H]+	L-Isoleucine*	Amino acids and derivatives	Amino acids and derivatives	73-32-5	1	1.65076e+06	2.203e+06	1.6404e+06	4.02131e+06	3.84937e+06	3.89888e+06	2.8795e+06	3.05424e+06	3.00563e+06	2.8613e+06	2.79586e+06	4.05234e+06	C00407	ko00280,ko00290,ko00460,ko00960,ko00966,ko00970,ko01100,ko01110,ko01210,ko01230,ko02010
Lmmn000214	487.167	341.108	488.174	C18H32O15	[M-H]-	Solatriose	Others	Saccharides	528-40-5	3	66548.8	59037.3	36190	721571	450153	329077	120340	185553	149453	247308	162417	185873	-	-
Lmzn001875	741.23	579.18	742.232	C33H42O19	[M-H]-	Naringenin-7-O-Rutinoside-4'-O-glucoside	Flavonoids	Flavanones	-	2	36816.8	41042.3	36782.5	113751	103287	109651	131634	44638	131649	87948	99011.1	62863.7	-	-
Lmsn000954	207.087	59.0139	208.095	C8H16O6	[M-H]-	Dambonitol	Others	Saccharides	523-94-4	3	21460.7	17984.3	16981	32261	14137.4	33314	9	9	9	16902.4	14505.9	10683.6	-	-
pmn001378	519.187	357.136	520.194	C26H32O11	[M-H]-	Pinoresinol-4-O-glucoside	Lignans and Coumarins	Lignans	41607-20-9	1	896914	832925	1.37264e+06	195453	192304	244601	259923	267166	194872	553660	469321	727400	C17529	-
Lmhp009802	504.308	363.289	503.301	C25H46NO7P	[M+H]+	LysoPE 20:3(2n isomer)*	Lipids	LPE	-	3	25034.7	22265.6	24348.8	15469.8	10358.1	17729.9	6981.31	3721.45	5803.57	11861.9	17884.6	12918.9	-	-
Hmbn002645	151.04	135.009	152.047	C8H8O3	[M-H]-	3,4-Dihydroxyacetophenone	Phenolic acids	Phenolic acids	1197-09-7	3	13681.2	8039.12	9158.39	5577.84	6745.04	7362.95	9	9	9	5884.6	9109.22	6873.41	C10675	-
pmn001370	681.24	519.188	682.247	C32H42O16	[M-H]-	Pinoresinol-4,4'-O-di-O-glucoside	Lignans and Coumarins	Lignans	63902-38-5	2	52177.3	38911.9	52841.2	24004.1	15091.4	12347.3	9	9	9	22064.4	17475.6	27624	-	-
Hmbn004734	455.318	455.318	456.324	C29H44O4	[M-H]-	3,23-Dihydroxy-30-noroleana-12,20(29)-dien-28-oic acid (30-Norhederagenin)	Terpenoids	Triterpene	117654-06-5	3	50094.8	43204.2	9	9	9	9	9	23811.6	21382.3	27378.2	43784.3	36494.8	-	-
zjmp122401	389.215	209.153	388.21	C19H32O8	[M+H]+	Aseleposide E	Terpenoids	Monoterpenoids	-	1	100657	172445	144518	63030.7	81661.1	66984	401599	226229	262459	149739	154531	221618	-	-
Wbmp003788	389.216	209.153	388.21	C19H32O8	[M+H]+	3,4-Dihydroxy-7,8-dihydro-β-ionone-4-O-β-D-glucoside	Terpenoids	Sesquiterpenoids	-	1	100657	172445	144518	63030.7	81661.1	66984	401599	226229	262459	149739	154531	221618	-	-
Wmcp000010	389.216	209.154	388.21	C19H32O8	[M+H]+	Sammangaoside A	Others	Others	-	3	100657	172445	144518	63030.7	81661.1	66984	401599	226229	262459	149739	154531	221618	-	-
Wbmp003419	389.216	209.154	388.21	C19H32O8	[M+H]+	Dihydrovomifoliol-O-β-D-glucoside	Terpenoids	Sesquiterpenoids	-	1	100657	172445	144518	63030.7	81661.1	66984	401599	226229	262459	149739	154531	221618	-	-
MWSmce649	609.298	417.195	610.304	C37H42N2O6	[M-H]-	Daurisoline	Alkaloids	Isoquinoline alkaloids	70553-76-3	2	9	9	9	12702.2	19452.8	21077.9	8673.18	6859.15	5416.51	8737.82	8344.77	12483.9	-	-
pmb2786	293.212	235.172	294.219	C18H30O3	[M-H]-	9-Hydroxy-10,12,15-octadecatrienoic acid	Lipids	Free fatty acids	89886-42-0	3	13098.6	11511.6	9557.45	7548.29	4796.15	7055.05	1644.57	1665.22	2432.23	6873.42	8609.54	5369.25	C16326	ko00592
mws2212	179.035	135.046	180.042	C9H8O4	[M-H]-	Caffeic acid	Phenolic acids	Phenolic acids	331-39-5	3	4.56767e+06	2.87347e+06	3.78136e+06	437637	690191	673106	114644	104821	74488.6	1.43065e+06	1.4048e+06	2.08149e+06	C01197	ko00940,ko01100,ko01110
Lafp005024	485.238	219.174	484.23	C24H36O10	[M+H]+	7-Hydroxy-costol-malonyl glucoside	Terpenoids	Sesquiterpenoids	-	2	48033.1	46866.5	44074.9	106128	63160.6	92700.1	136669	100324	133702	76384.5	90361.6	55740.8	-	-
ML10198895	88.0404	88.0404	89.0477	C3H7NO2	[M-H]-	N-Methylglycine	Amino acids and derivatives	Amino acids and derivatives	107-97-1	3	8132.71	10695.9	9	21875.8	33060.2	29170.2	17014.9	16529.3	15567.5	16042.4	12153.9	19673.5	C00213	ko00260,ko00330,ko01100
pme1651	176.071	130.065	175.063	C10H9NO2	[M+H]+	Indole-3-acetic acid (IAA)	Alkaloids	Plumerane	87-51-4	3	125288	143725	122808	51841.9	75080	76967.5	9	9	9	101182	96385.6	63359.1	C00954	ko00380,ko01100,ko04075
pme1194	228.098	112.054	227.091	C9H13N3O4	[M+H]+	2'-Deoxycytidine	Nucleotides and derivatives	Nucleotides and derivatives	951-77-9	3	9	9	9	72684.9	18282.8	60513.3	135604	152550	159446	87213.3	62805.1	102457	C00881	ko00240,ko01100,ko01232,ko02010
Lmdn003756	193.051	135.046	194.058	C10H10O4	[M-H]-	Methyl caffeate	Phenolic acids	Phenolic acids	3843-74-1	3	14728.6	13047.2	13508.6	9753.81	14404.4	10707.7	269030	227809	238582	84177.7	51847.2	77054.8	C10477	-
mws0976	243.062	153.031	244.07	C9H12N2O6	[M-H]-	β-Pseudouridine	Nucleotides and derivatives	Nucleotides and derivatives	1445-07-4	3	64481	54419.5	59385.1	42078.9	57878.1	63914.9	11582.8	15796.7	20717	35632.7	41002.2	56075.6	C02067	ko00240,ko01100
pmb2787	293.212	275.202	294.219	C18H30O3	[M-H]-	9-Oxo-10E,12Z-octadecadienoic acid	Lipids	Free fatty acids	54232-59-6	3	23506	40404.4	32515.9	30169.7	14510.5	32680.8	16585	13268.4	19826.2	31126.4	38034.6	23230.5	C14766	ko00591
pme3146	145.062	102.055	146.069	C5H10N2O3	[M-H]-	β-Ureidoisobutyric acid	Organic acids	Organic acids	2905-86-4	3	63803.5	68359.8	61681.4	53121.1	79809	64452.9	404054	388853	160502	164829	180276	254848	C05100	-
MWSslk140	192.069	56.0494	191.062	C7H13NO3S	[M+H]+	N-Acetyl-L-Methionine	Amino acids and derivatives	Amino acids and derivatives	65-82-7	3	52706.5	44128.5	44761.1	38389.8	64736.3	75536.6	4263.2	13483	11045.5	26724.2	43665.8	39466.5	C02712	-
Lmhp002001	265.155	72.0813	264.147	C14H20N2O3	[M+H]+	L-Valyl-L-Phenylalanine	Amino acids and derivatives	Amino acids and derivatives	3918-92-1	3	143091	143621	165107	109488	110464	112432	21989.5	19558.1	20756.2	107058	67238.1	79464.2	-	-
Lmcn009122	253.217	235.209	254.225	C16H30O2	[M-H]-	(7Z)-Hexadecenoic acid*	Lipids	Free fatty acids	2416-19-5	3	23724.3	25078.9	27531.1	25348.4	34807.1	24208.1	15532	14451.4	9284.73	24003.7	16034.2	26129.9	-	-
pme2165	155.01	111.02	156.017	C5H4N2O4	[M-H]-	Orotic acid (Vitamin B13)	Others	Vitamin	65-86-1	3	2.48364e+06	2.1269e+06	2.58057e+06	4.17046e+06	6.55974e+06	5.70085e+06	4.7851e+06	5.32386e+06	9.01144e+06	2.92484e+06	3.60196e+06	2.18605e+06	C00295	ko00240,ko01100,ko01240
HJN090	433.115	271.06	434.121	C21H22O10	[M-H]-	Butin-7-O-glucoside*	Flavonoids	Flavanones	-	3	271174	408550	352290	517543	569130	550499	354497	328083	265490	339600	352123	515783	-	-
Wmmn002441	183.03	124.017	184.11	C10H16O3	[M-H]-	(E)-Linalool-1-oic acid	Lipids	Free fatty acids	-	3	17989.9	13425.8	6320.21	37196.1	162480	51680.8	7418.72	5253.15	4241.18	34080.4	20380.1	28811.9	-	-
pme0309	183.03	124.017	184.037	C8H8O5	[M-H]-	3-O-Methylgallic Acid	Phenolic acids	Phenolic acids	3934-84-7	3	17989.9	13425.8	6320.21	37196.1	162480	51680.8	7418.72	5253.15	4241.18	34080.4	20380.1	28811.9	C05616	-
pme1712	275.125	145.098	276.132	C11H20N2O6	[M-H]-	L-Saccharopine	Amino acids and derivatives	Amino acids and derivatives	997-68-2	3	6320.43	7778.43	9	134122	113481	105578	31658	33493.9	10703.2	48339.9	38431.2	29016.2	C00449	ko00300,ko00310,ko01100,ko01110,ko01230
ML10172161	103.004	59.0136	104.011	C3H4O4	[M-H]-	Hydroxypyruvic acid	Organic acids	Organic acids	1113-60-6	3	16468	21060.9	29544	63494.1	56898.7	54921.2	231161	221274	209727	55080.1	82977.3	54875.3	C00168	ko00260,ko00630,ko01100,ko01110,ko01200
Lmbn000193	103.004	59.0139	104.011	C3H4O4	[M-H]-	Tartronate semialdehyde	Organic acids	Organic acids	2480-77-5	3	16468	21060.9	29544	63494.1	56898.7	54921.2	231161	221274	209727	55080.1	82977.3	54875.3	C01146	ko00053,ko00630,ko01100
pme3154	147.066	59.0139	148.074	C6H12O4	[M-H]-	Mevalonic acid	Organic acids	Organic acids	150-97-0	3	532135	517976	545698	630025	665552	642178	530286	542081	479413	588444	922126	636111	C00418	ko00900,ko01100,ko01110
Zmtn001464	204.031	160.039	205.037	C10H7NO4	[M-H]-	4,8-Dihydroxyquinoline-2-carboxylic acid	Organic acids	Organic acids	59-00-7	3	9	9	9	68909.4	61572.3	78355.9	81410.7	107041	79982.6	77227	58026.7	46950.6	C02470	ko00380
pme2914	161.046	99.0501	162.053	C6H10O5	[M-H]-	3-Hydroxy-3-methylpentane-1,5-dioic acid	Amino acids and derivatives	Amino acids and derivatives	503-49-1	3	372659	311724	291638	406427	258459	428449	340754	601731	630537	317232	477814	531823	C03761	-
pmp000573	447.129	285.076	446.121	C22H22O10	[M+H]+	Acacetin-7-O-galactoside	Flavonoids	Flavones	-	3	161269	78360.8	88264.2	26587.8	59646.7	47295.6	9	9	9	52801.3	88791.3	78219.2	-	-
Zmcp102202	205.086	149.023	204.079	C12H12O3	[M+H]+	Senkyunolide C	Phenolic acids	Phenolic acids	-	1	5.41519e+06	8.86918e+06	4.99648e+06	5.80474e+06	5.59466e+06	7.32875e+06	7.64337e+06	9.07163e+06	7.48524e+06	9.71013e+06	1.39343e+07	8.79214e+06	-	-
pme2776	253.093	137.046	252.086	C10H12N4O4	[M+H]+	2'-Deoxyinosine	Nucleotides and derivatives	Nucleotides and derivatives	890-38-0	3	28603.8	34716	37086.1	41080.1	45834.4	45920.1	9	9	9	46157.3	31400	29526.8	C05512	ko00230,ko01100,ko01232,ko02010
Zajp002650	595.165	577.156	594.158	C27H30O15	[M+H]+	Vitexin-7-O-glucoside	Flavonoids	Flavones	-	2	1.04751e+06	1.29363e+06	1.22403e+06	9	9	9	9	9	9	419090	269189	283041	-	-
pmf0250	409.311	391.3	410.318	C28H42O2	[M-H]-	γ-Tocotrienol	Others	Vitamin	14101-61-2	3	117738	130518	102547	124349	98829.3	104018	98435.4	133931	120531	93718.4	143844	95442.9	C14155	ko00130,ko01100,ko01110
mws0227	132.102	86.0964	131.095	C6H13NO2	[M+H]+	L-Leucine*	Amino acids and derivatives	Amino acids and derivatives	61-90-5	1	1.78171e+06	1.84235e+06	1.78526e+06	4.05856e+06	4.04212e+06	5.5714e+06	2.98489e+06	2.94296e+06	3.1344e+06	2.72182e+06	2.99728e+06	4.33057e+06	C00123	ko00280,ko00290,ko00966,ko00970,ko01100,ko01110,ko01210,ko01230,ko02010
Lmsp004632	287.055	269.042	286.048	C15H10O6	[M+H]+	Scutellarein (5,6,7,4'-Tetrahydroxyflavone)	Flavonoids	Flavones	529-53-3	3	9	9	9	128979	146158	91184	31242.1	40187.9	69081.1	55032.1	76390.7	93892.6	C10184	-
mws4175	175.025	85.0288	176.032	C6H8O6	[M-H]-	D-Glucurono-6,3-lactone	Others	Saccharides	32449-92-6	3	26407.8	27596.9	16043.3	86438.1	73176.5	100666	27009	17565.3	21065.3	40078	54376.3	32739.4	C02670	ko00053,ko01100
Lmhp112042	355.284	263.237	354.277	C21H38O4	[M+H]+	1-Linoleoylglycerol*	Lipids	Glycerol ester	2277-28-3	3	37434.7	35861.2	29216.7	21541.6	35846	49020	47149.7	46055.8	58470.7	45101.9	27281	32764.4	-	-
pmn001727	474.177	312.124	475.184	C24H29NO9	[M-H]-	N-(4-O-(Glucosyl)-E-feruloyl)-tyramine	Alkaloids	Phenolamine	-	1	2.08067e+06	2.24107e+06	4.32123e+06	2.08134e+06	2.30129e+06	1.80751e+06	229863	126440	301766	2.54167e+06	1.58517e+06	1.75049e+06	-	-
Wbmn003453	497.166	437.201	498.174	C23H30O12	[M-H]-	6-O-Vanilloylajugol	Terpenoids	Monoterpenoids	124168-04-3	2	68168.7	31185.7	78361	82681.1	78090.1	83777.5	47610.5	44638.9	32437	49348	81158.3	58176.4	-	-
Lmbn005443	293.212	235.172	294.219	C18H30O3	[M-H]-	13-KODE; (9Z,11E)-13-Oxooctadeca-9,11-dienoic acid	Lipids	Free fatty acids	54739-30-9	3	11293.9	14913	10609.5	5758.29	5622.29	5488.55	9	9	9	4990.42	8255.42	5981.98	C14765	ko00591
Cmbp005523	417.116	163.039	416.111	C21H20O9	[M+H]+	1,3-O-Dicaffeoylglycerol	Phenolic acids	Phenolic acids	-	3	76021.7	56784	57737.7	106035	76091.3	78291.5	78784.6	147360	134682	89306.3	90323.1	54065.4	-	-
Wafn009770	677.342	101.062	678.346	C32H54O15	[M-H]-	2,4-Di(2-Methylbutanoyl)-1',3'-Di(Isovaleryl)Sucrose	Others	Saccharides	-	2	2769.65	2526.8	3164.58	712.255	837.027	1088.65	9	9	9	1546.07	1106.19	925.013	-	-
pme2890	269.062	136.043	268.055	C8H16N2O4S2	[M+H]+	L-Homocystine	Amino acids and derivatives	Amino acids and derivatives	626-72-2	3	19627.4	19128	18391.7	17874.1	29957.7	31806.9	14134.7	13087.5	16883.9	11771.9	20162.1	19033.8	C01817	ko00270
Rfmb25702	561.198	357.134	562.205	C28H34O12	[M-H]-	Pinoresinol-4-O-(6''-acetyl)glucoside	Lignans and Coumarins	Lignans	-	1	1.42835e+06	2.13139e+06	2.25692e+06	1.12405e+06	2.09609e+06	1.45259e+06	797608	885785	478762	1.03014e+06	1.29412e+06	1.76174e+06	-	-
mws1038	277.123	146.081	278.13	C11H22N2O4S	[M-H]-	Pantetheine	Alkaloids	Alkaloids	496-65-1	3	21241.3	22705	16003.5	9	9	9	9	9	9	6459.16	9820.41	6144.56	C00831	ko00332,ko00770,ko01100,ko01110
MWStz103	399.145	250.094	398.137	C15H22N6O5S	[M+H]+	S-(5'-Adenosyl)-L-methionine	Amino acids and derivatives	Amino acids and derivatives	29908-03-0	1	9	9	9	7.8691e+06	7.59214e+06	8.90523e+06	613429	598922	1.11533e+06	6.38655e+06	5.71193e+06	9.40388e+06	C00019	ko00261,ko00270,ko00330,ko00908,ko00999,ko01100,ko01110,ko01230,ko01240,ko04122
mws0566	123.045	108.022	124.052	C7H8O2	[M-H]-	4-Methylcatechol	Phenolic acids	Phenolic acids	452-86-8	3	20726	25492.9	29731.5	17728.9	17193.3	18330.9	11594	15109.8	12357.3	26831.9	20325.3	15348.4	C06730	ko01100
pmb2970	625.177	565.3	626.185	C28H34O16	[M-H]-	Hesperetin-5,7-di-O-glucoside	Flavonoids	Flavanones	-	3	27967.2	22863.9	31638.1	14476.8	10479.9	13678.7	17285.1	23479.2	27697.5	27772.5	15732	25302.9	-	-
mws0018	203.223	84.081	202.216	C10H26N4	[M+H]+	Spermine	Alkaloids	Alkaloids	71-44-3	3	848870	999376	961574	889474	964345	2.27874e+06	875279	663762	809540	1.32023e+06	1.76375e+06	2.3239e+06	C00750	ko00330,ko00410,ko00480,ko00770,ko01100,ko01240
HJAP106	242.102	136.062	241.096	C12H11N5O	[M+H]+	N6-(4-hydroxybenzyl)adnine riboside	Nucleotides and derivatives	Nucleotides and derivatives	-	3	169100	178084	122449	132605	173299	128256	9	9	9	126876	78320.5	82335.3	-	-
pmb2654	460.146	117.9	461.153	C19H27NO12	[M-H]-	Anthranilate-1-O-Sophoroside	Phenolic acids	Phenolic acids	-	3	20962.4	38414.8	19874.9	132787	144190	202226	207074	192215	243675	50500	32144.6	57973.5	-	-
Wbmn010451	487.34	487.34	488.35	C30H48O5	[M-H]-	2,3,23-Trihydroxyolean-12-en-28-oic acid methyl ester	Terpenoids	Triterpene	-	1	55957.1	62941.7	31818.8	41132.6	26270.4	35835.3	9988.45	22668.1	53231.8	50201.2	58430.4	86022.2	-	-
Hmpn005101	451.123	289.07	452.132	C21H24O11	[M-H]-	Sieboldin	Flavonoids	Chalcones	18777-73-6	3	9	64263.7	51328.4	9	9	9	64622.2	82876.9	81109	63277.4	59249.9	35053.4	-	-
mws0042	305.067	125.025	306.074	C15H14O7	[M-H]-	Epigallocatechin	Flavonoids	Flavanols	970-74-1	3	29749.8	26544.8	25830.5	9	9	9	24836.3	20080	25324.7	7431.38	12656.8	13366.1	C12136	ko00941,ko01110
pme3705	193.035	72.9931	194.043	C6H10O7	[M-H]-	D-Glucoronic acid*	Others	Saccharides	6556-12-3	3	534767	414591	487655	366994	459565	438379	73540	52229.3	127497	328635	295442	179928	C00191	ko00040,ko00053,ko00520,ko00562,ko01100,ko01240,ko01250
pme0256	151.026	108.02	152.033	C5H4N4O2	[M-H]-	Xanthine	Nucleotides and derivatives	Nucleotides and derivatives	69-89-6	3	47289.3	49042.6	44445.1	29641	31826.5	33344	177979	156402	174316	59173.8	108200	98352.3	C00385	ko00230,ko00232,ko01100,ko01110,ko01232
Hajp012062	279.159	149.025	278.152	C16H22O4	[M+H]+	Dibutyl phthalate	Organic acids	Organic acids	84-74-2	1	3.60582e+06	5.41616e+06	4.38046e+06	5.3222e+06	3.22262e+06	6.21081e+06	4.48564e+06	7.66989e+06	3.59922e+06	2.92421e+06	4.59793e+06	5.40182e+06	C14214	-
Lmbp002592	611.161	287.054	610.153	C27H30O16	[M+H]+	Kaempferol-3,7-O-diglucoside	Flavonoids	Flavonols	25615-14-9	2	13129.4	18534.9	27386	50866.3	38467.8	31424.3	265479	532739	510268	135733	250778	194038	-	-
mws1189	193.035	72.9931	194.043	C6H10O7	[M-H]-	D-Galacturonic acid*	Others	Saccharides	685-73-4	3	530639	560854	492224	290746	451156	416406	119352	53969.3	111028	331441	179589	305029	C00333	ko00040,ko00053,ko00520,ko01100,ko01240,ko01250,ko02010
Lbhp011923	385.11	223.06	384.106	C17H20O10	[M+H]+	Mandshurin	Lignans and Coumarins	Coumarins	32451-87-9	2	66762.5	52856.2	43644.6	9	43950.5	40944.9	60846	32731.4	44655.4	26624.9	41629.5	49870.3	-	-
pmb1650	279.232	149.132	278.225	C18H30O2	[M+H]+	Octadeca-11E,13E,15Z-trienoic acid	Lipids	Free fatty acids	25575-00-2	3	2.05884e+06	4.83798e+06	3.86687e+06	3.96983e+06	5.58371e+06	6.51566e+06	3.29833e+06	3.61278e+06	4.29654e+06	3.97789e+06	2.78284e+06	5.16296e+06	-	-
mws0260	175.119	116.071	174.112	C6H14N4O2	[M+H]+	L-Arginine	Amino acids and derivatives	Amino acids and derivatives	74-79-3	1	649680	645596	858673	1.1172e+07	1.24203e+07	9.75045e+06	1.35046e+07	1.62002e+07	1.90225e+07	1.06556e+07	6.32167e+06	6.76439e+06	C00062	ko00220,ko00261,ko00330,ko00470,ko00970,ko01100,ko01110,ko01230,ko02010
Hamp010390	279.158	149.024	278.152	C16H22O4	[M+H]+	cytosporone C	Others	Others	-	3	5.35024e+06	3.82265e+06	4.40392e+06	4.12948e+06	4.09617e+06	5.03529e+06	4.06899e+06	4.94521e+06	5.0835e+06	4.20095e+06	3.18586e+06	5.87734e+06	-	-
pme2679	132.102	86.0964	131.095	C6H13NO2	[M+H]+	L-Allo-isoleucine	Amino acids and derivatives	Amino acids and derivatives	1509-34-8	3	3.97023e+06	5.25616e+06	7.14169e+06	3.63303e+07	3.95393e+07	4.64221e+07	3.24204e+07	2.93846e+07	3.29085e+07	1.21069e+07	2.31732e+07	1.99339e+07	C21096	-
pmp000587	535.108	287.05	534.101	C24H22O14	[M+H]+	Luteolin-7-O-(6''-malonyl)glucoside	Flavonoids	Flavones	-	3	377909	546489	874779	18643.5	9	20167.1	5986.49	7008.06	4000.83	257036	489890	453963	C10103	-
Lmhp009773	515.322	261.221	514.314	C27H46O9	[M+H]+	1-α-Linolenoyl-glycerol-3-O-glucoside*	Lipids	Glycerol ester	-	2	12144.1	11464	21863.5	9	9	9	9	9	9	4453.97	7488.71	4542.56	-	-
mws0636	313.155	166.086	312.147	C18H20N2O3	[M+H]+	L-Phenylalanyl-L-phenylalanine	Amino acids and derivatives	Amino acids and derivatives	2577-40-4	3	37521.6	44517.9	70449.8	108885	112210	98306	13027.4	26088.2	33473.4	60688.2	98501.3	57480.5	-	-
Qmzp101838	193.048	133.026	192.042	C10H8O4	[M+H]+	Scopoletin (7-Hydroxy-6-methoxycoumarin)	Lignans and Coumarins	Coumarins	92-61-5	2	476385	512017	518928	416409	361547	348168	9	9	9	504994	270377	504446	C01752	ko00999,ko01110
mws0159	163.04	91.0553	164.047	C9H8O3	[M-H]-	Phenylpyruvic acid	Organic acids	Organic acids	156-06-9	3	392591	343117	355317	52919.6	61232.5	82997.6	9	9	9	18527.3	24954.8	35133.2	C00166	ko00360,ko00400,ko00470,ko00960,ko01100,ko01110,ko01210,ko01230
MWSslk257	324.06	112.052	323.052	C9H14N3O8P	[M+H]+	Cytidine 5'-monophosphate(Cytidylic acid)	Nucleotides and derivatives	Nucleotides and derivatives	63-37-6	3	51214	55308.8	74579.5	9	9	9	20058	78506	55602.2	57012.6	35576.5	70228.7	C00055	ko00240,ko01100,ko01232
MWSmce613	489.115	264.042	488.107	C14H26N4O11P2	[M+H]+	Citicoline	Nucleotides and derivatives	Nucleotides and derivatives	987-78-0	3	10227.8	5082.54	17897.1	20750.5	11471.1	18196.2	9	9	9	6774.05	5082.54	9740.9	C00307	ko00564,ko01100
pmb0565	509.129	347.076	508.122	C23H24O13	[M+H]+	Syringetin-3-O-glucoside	Flavonoids	Flavonols	40039-49-4	3	127882	163935	61821	81101.3	72805.6	49850.9	65382.9	253409	53120.5	178019	202586	101523	-	-
Lmhp010514	506.324	365.305	505.317	C25H48NO7P	[M+H]+	LysoPE 20:2(2n isomer)	Lipids	LPE	-	3	10979.4	11353.5	15168.8	5457.87	7804.94	8662.3	1589.74	9	1954.74	5390.89	10339.9	10457.8	-	-
pmb0496	307.176	177.055	306.169	C15H22N4O3	[M+H]+	N-Feruloylagmatine	Alkaloids	Phenolamine	-	3	57093.1	69668.5	154010	122629	111625	67407.9	113197	102778	78013.6	61213.4	75491.2	37337.5	C18325	ko00330,ko01100
pmb2657	289.115	131.083	290.123	C10H18N4O6	[M-H]-	Argininosuccinic acid	Organic acids	Organic acids	2387-71-5	3	12597	19223.7	8921.04	75259.9	60955.3	9	9	9	9	26564.2	54689	51444.3	C03406	ko00220,ko00250,ko01100,ko01110,ko01230
pmp000115	419.134	404.1	418.126	C21H22O9	[M+H]+	Monohydroxy-hexamethoxyflavone	Flavonoids	Flavones	-	3	9	9	9	5253.52	6777.33	6931.82	9	9	9	3050.16	3782.58	5902.78	-	-
MWSslk120	208.097	120.082	207.089	C11H13NO3	[M+H]+	N-Acetyl-DL-phenylalanine	Amino acids and derivatives	Amino acids and derivatives	2901-75-9	3	104856	149950	127389	85152.8	61849.6	48556.9	9	9	9	90524.8	43633.6	66501.6	-	-
mws1299	449.108	299.055	448.101	C21H20O11	[M+H]+	Luteolin-8-C-glucoside (Orientin)	Flavonoids	Flavones	28608-75-5	3	54726.9	41247.9	45006.8	10590.4	4888.32	13787.1	40999.1	39668.7	26968.4	9776.89	20827.3	17679.8	C10114	-
pme2237	181.072	101.024	182.079	C6H14O6	[M-H]-	Dulcitol	Others	Saccharides	608-66-2	3	21315	20828.3	17597.9	15510	18891.9	30070.6	39224.7	45662.7	44014.7	28608.7	15167.3	16997.2	C01697	ko00052,ko01100
Lhqp101805	325.093	163.039	324.084	C15H16O8	[M+H]+	Skimmin (7-Hydroxycoumarin-7-O-glucoside)	Lignans and Coumarins	Coumarins	93-39-0	2	9	9	9	9	9	9	186086	208659	223605	71255.9	127552	157964	-	-
mws1000	287.056	149.024	288.063	C15H12O6	[M-H]-	Fustin	Flavonoids	Flavanonols	20725-03-5	3	18527.3	12600.7	14733.5	13977.8	21930.4	14090	7942.54	9141.71	9828.58	6426.94	13644.5	9144.57	C01378	ko00941
Zmpn003698	305.249	59.0136	306.256	C20H34O2	[M-H]-	11,14,17-Eicosatrienoic acid*	Lipids	Free fatty acids	17046-59-2	1	154400	170087	171953	178921	90664.8	158551	207432	168657	106977	148893	232057	111322	C16522	ko01040
Lmbn006210	305.249	59.0136	306.256	C20H34O2	[M-H]-	Dihomo-gamma-linolenic acid; (8Z,11Z,14Z)-Icosatrienoic acid*	Lipids	Free fatty acids	1783-84-2	1	154400	170087	171953	178921	90664.8	158551	207432	168657	106977	148893	232057	111322	C03242	ko00591,ko01040,ko01100
Lmbp003668	419.097	287.054	418.09	C20H18O10	[M+H]+	Kaempferol-3-O-arabinoside	Flavonoids	Flavonols	-	3	41397.7	26392.2	37632.2	70970.5	43059.1	43464.7	9	9122.08	3936.68	40943.1	48205.1	21019.1	-	-
MWS4525	166.072	124.05	165.065	C6H7N5O	[M+H]+	6-O-methylguanine	Nucleotides and derivatives	Nucleotides and derivatives	20535-83-5	3	296354	278715	318345	252632	450287	513826	376217	343187	9	435635	225685	518040	-	-
pme1014	445.31	341.284	444.303	C31H40O2	[M+H]+	Menatetrenone (Vitamin K2)	Others	Vitamin	11032-49-8	3	78528.1	126383	90149.5	9	9	9	38549	113390	92583.8	159473	69133.6	139861	-	-
MWSmce333	284.099	152.056	283.092	C10H13N5O5	[M+H]+	Crotonoside; 2-Hydroxyadenosine	Nucleotides and derivatives	Nucleotides and derivatives	1818-71-9	3	9	9	9	196042	368578	372070	630674	566624	550413	148573	345071	285250	C08432	-
Lhyp112511	581.223	329.139	582.231	C28H38O13	[M-H]-	Rumphioside B	Terpenoids	Ditepenoids	-	3	17229.7	16550	17303.5	8654.02	16923	8609.58	9	9	9	13849.4	12081.8	24139.7	-	-
mws0437	151.061	59.0139	152.069	C5H12O5	[M-H]-	D-Arabitol	Others	Saccharides	488-82-4	3	28031.6	22085.8	15366.2	29995.7	28224.3	36618.2	14724.8	14451.4	17663.2	13941.2	12097.8	24286.5	C01904	ko00040,ko01100
Lmyp004022	601.119	287.056	600.111	C28H24O15	[M+H]+	Kaempferol-3-O-(2''-galloyl)glucoside	Flavonoids	Flavonols	76343-90-3	3	9	9	9	7331	15440	22479.1	15104	17779.6	14891.8	9728.02	8579.77	17102	-	-
pmn001498	575.349	279.2	516.335	C33H44N2O3	[M+CH3COOH-H]-	Isodendrocrepine	Alkaloids	Alkaloids	50906-94-0	2	248384	222591	257114	153177	138052	113421	39324.3	54261.6	51750	261002	114953	256165	-	-
pme2693	131.118	114.091	130.111	C6H14N2O	[M+H]+	N-Acetylputrescine	Alkaloids	Alkaloids	18233-70-0	3	95775.4	38536.9	69729.7	478637	388088	412998	460920	452779	536228	143737	224869	100597	C02714	ko00330,ko01100
pme3193	116.035	74.0248	117.043	C4H7NO3	[M-H]-	N-Acetyl-L-glycine	Amino acids and derivatives	Amino acids and derivatives	543-24-8	3	34844.4	50185.2	41055.4	27357.2	30685.8	24069.9	18494.5	25415.1	23218.5	29855.2	59937.4	32211.8	-	-
Lmhp009890	546.355	184.073	545.348	C28H52NO7P	[M+H]+	LysoPC 20:3	Lipids	LPC	1199257-41-4	3	14621.1	18262.9	29949.6	14556.5	10219.7	9676.26	9	9	9	7168	16021.7	9726.93	-	-
mws0017	146.165	72.0808	145.158	C7H19N3	[M+H]+	Spermidine	Alkaloids	Alkaloids	124-20-9	3	710069	1.41175e+06	1.50559e+06	1.69287e+06	1.01947e+06	970155	739023	300738	239167	171563	350680	184241	C00315	ko00330,ko00410,ko00480,ko00940,ko01100,ko02010
Hmcp001629	697.159	449.1	696.154	C30H32O19	[M+H]+	Kaempferol-3-O-(6''-Malonyl)glucoside-7-O-Glucoside	Flavonoids	Flavonols	-	3	125950	138677	145490	9	9	9	1473.81	9	1540.66	22616.8	44953.5	59402.3	-	-
pme3083	164.035	120.045	165.043	C8H7NO3	[M-H]-	2-(Formylamino)benzoic acid	Phenolic acids	Phenolic acids	3342-77-6	3	9	9	9	179051	173151	190837	18914.9	14742.7	9	275059	280164	564185	C05653	ko00380,ko01100
Qmdp090210	346.164	239.07	345.158	C19H23NO5	[M+H]+	Longanone	Alkaloids	Terpenoid alkaloids	-	3	157509	264155	111721	10857.3	19316.4	10471	12468	9	11780.4	101855	46929	53119	-	-
pme2563	249.055	128.035	250.062	C8H14N2O5S	[M-H]-	γ-Glu-Cys	Amino acids and derivatives	Amino acids and derivatives	636-58-8	3	4479.85	7407.95	6812.76	6103.66	9123.56	3735.99	18152.1	13689	13624.5	6108.66	8503.39	14771.7	C00669	ko00480,ko01100,ko01240
Jmwp002208	155.069	91.05	154.063	C8H10O3	[M+H]+	3,4-dihydroxy phenylethanol	Phenolic acids	Phenolic acids	-	2	9	9	9	160897	135648	111385	27925	12269.4	11319.9	36460.5	108147	90573	-	-
Wmfp005040	310.142	280.107	309.137	C19H19NO3	[M+H]+	Fenfangjine D	Alkaloids	Isoquinoline alkaloids	-	3	2.12886e+06	2.19419e+06	2.04137e+06	182870	169182	196911	9	9	9	649958	969176	344640	-	-
Rfmb056	591.208	387.144	592.216	C29H36O13	[M-H]-	Medioresinol-4'-O-(6'''-acetyl)glucoside	Lignans and Coumarins	Lignans	-	3	415253	340741	342603	258369	187952	265936	30143.4	69682.7	39707.1	117075	232514	99865.6	-	-
mws0874	346.056	211.001	347.063	C10H14N5O7P	[M-H]-	3'-Adenylic Acid	Nucleotides and derivatives	Nucleotides and derivatives	84-21-9	3	14660.3	15249.7	10545.5	13426.8	12601.9	10773.2	17036.8	22883.1	14977.4	21106.5	8194.09	11870.8	C01367	ko00230,ko01100
Lmhp008744	677.374	261.221	676.367	C33H56O14	[M+H]+	1-α-Linolenoyl-glycerol-2,3-di-O-glucoside	Lipids	Glycerol ester	-	2	4965.54	5974.75	10713.3	9	9	9	9	9	9	6237.35	2730.34	2949.65	-	-
Cmsp004086	303.087	229.083	302.079	C16H14O6	[M+H]+	Dihydrokaempferide	Flavonoids	Flavanonols	137225-59-3	3	37066.8	43091	148091	16988.6	26832.1	34850.4	15591.3	10603.1	9	72820.8	24470.2	74267.7	-	-

## Sheet: Table S2
Table S2: Metabolite differences of three periods
Index	Q1 (Da)	Q3 (Da)	Molecular weight (Da)	Formula	Ionization model	Compounds	Class I	Class II	CAS	Level	S1T-1	S1T-2	S1T-3	S2T-1	S2T-2	S2T-3	S3T-1	S3T-2	S3T-3	QC01	QC02	QC03	cpd_ID	kegg_map	S2G_vs_S3G_VIP	S2G_vs_S3G_P-value	S2G_vs_S3G_Fold_Change	S2G_vs_S3G_Log2FC	S2G_vs_S3G_Type	S1G_vs_S3G_VIP	S1G_vs_S3G_P-value	S1G_vs_S3G_Fold_Change	S1G_vs_S3G_Log2FC	S1G_vs_S3G_Type	S1G_vs_S2G_VIP	S1G_vs_S2G_P-value	S1G_vs_S2G_Fold_Change	S1G_vs_S2G_Log2FC	S1G_vs_S2G_Type
mws0058	299.056	284.033	300.063	C16H12O6	[M-H]-	Diosmetin (5,7,3'-Trihydroxy-4'-methoxyflavone)	Flavonoids	Flavones	520-34-3	3	333718	323748	313586	71214.8	72203.6	67570.5	9	9	9	131204	131861	130888	C10038	-	1.12322	0.000401108	0.000127969	-12.9319	down	1.09581	0.000322243	2.78049e-05	-15.1343	down	1.15625	0.000271988	0.217279	-2.20238	down
Lmhp009497	502.293	361.274	501.286	C25H44NO7P	[M+H]+	LysoPE 20:4*	Lipids	LPE	-	3	137061	126359	145017	52607.8	52565.5	58277	11685.4	11486.9	16003.4	71396.5	70830.8	71303.8	-	-	1.10962	0.000100271	0.239679	-2.06082	down	1.09058	0.00101764	0.095916	-3.38208	down	1.14935	0.00190509	0.400185	-1.32126	down
Lmqn008024	520.269	152.996	521.275	C24H44NO9P	[M-H]-	PS(18:2)	Lipids	Glycerol ester	-	3	2.44735e+06	2.09174e+06	2.49744e+06	1.41661e+06	1.31013e+06	1.61532e+06	236010	214979	226524	1.27523e+06	1.26884e+06	1.27975e+06	-	-	1.12038	0.00515139	0.156035	-2.68006	down	1.09426	0.00354828	0.0962851	-3.37654	down	--	--	--	--	--
Hmdp005847	338.138	322.1	338.139	C20H20NO4+	[M]+	Palmatrubine	Alkaloids	Isoquinoline alkaloids	16176-68-4	2	768890	859405	842833	1.0536e+06	1.31162e+06	1.13588e+06	6.49173e+06	6.46804e+06	6.38923e+06	3.10801e+06	3.07293e+06	3.09298e+06	-	-	1.12009	2.66562e-05	5.52654	2.46638	up	1.09518	2.14096e-08	7.83003	2.96902	up	--	--	--	--	--
pma0461	277.216	93.0699	276.209	C18H28O2	[M+H]+	14,15-Dehydrocrepenynic acid	Lipids	Free fatty acids	4154-44-3	3	1.21923e+06	716287	1.21405e+06	602837	664725	635044	193607	192919	205280	651430	647654	655332	-	-	1.12125	0.00106238	0.31105	-1.68478	down	1.071	0.0361381	0.187901	-2.41196	down	--	--	--	--	--
pmp000588	549.124	463.12	548.117	C25H24O14	[M+H]+	Diosmetin-7-O-(6''-malonyl)glucoside	Flavonoids	Flavones	-	3	53540.5	75818.4	73852.4	236186	233985	180652	99252.2	103859	158337	126437	128119	127370	-	-	--	--	--	--	--	--	--	--	--	--	1.1239	0.0075096	3.20269	1.67928	up
Cmyp003589	342.171	178.09	341.163	C20H23NO4	[M+H]+	Norglaucine	Alkaloids	Aporphine alkaloids	21848-62-4	1	1.20568e+07	1.3011e+07	1.35539e+07	2.6097e+06	3.34356e+06	2.70818e+06	9	9	9	4.61479e+06	4.65351e+06	4.59104e+06	-	-	1.12315	0.00628481	3.11726e-06	-18.2913	down	1.09581	0.00115331	6.99088e-07	-20.448	down	1.14978	0.000250773	0.224263	-2.15673	down
Jmhp004199	611.312	192.11	610.304	C37H42N2O6	[M+H]+	Isoliensinine	Alkaloids	Isoquinoline alkaloids	6817-41-0	2	9.51469e+06	9.23573e+06	9598492	1.22872e+07	1.50452e+07	1.32532e+07	6.96086e+06	6.10122e+06	6.35013e+06	9.03078e+06	9.04676e+06	8.93311e+06	-	-	1.10298	0.00800702	0.478303	-1.064	down	--	--	--	--	--	--	--	--	--	--
MWSmce204	336.116	320.087	336.123	C20H18NO4+	[M]+	Epiberberine	Alkaloids	Isoquinoline alkaloids	6873-09-2	1	1.60216e+06	1.71297e+06	2.1045e+06	3.57369e+06	4.00862e+06	3.67047e+06	1.62723e+07	1.54649e+07	1.63399e+07	7.7154e+06	7.66097e+06	7.78088e+06	-	-	1.12164	5.56692e-05	4.27246	2.09507	up	1.09259	1.97496e-05	8.87091	3.14908	up	1.12442	0.000712438	2.0763	1.05402	up
HJAP050	344.149	177.054	343.142	C19H21NO5	[M+H]+	N-Feruloyl-3-methoxytyramine*	Alkaloids	Phenolamine	78510-19-7	1	1.90929e+07	2.2029e+07	2.28347e+07	1.22767e+07	1.14655e+07	1.48112e+07	3.70586e+06	3.89697e+06	3.80689e+06	1.28639e+07	1.2656e+07	1.279e+07	-	-	1.11412	0.0119855	0.295946	-1.75659	down	1.09349	0.00411565	0.178398	-2.48683	down	--	--	--	--	--
Xmbp001692	171.028	81.0332	170.022	C7H6O5	[M+H]+	2,4,6-Trihydroxybenzoic acid	Phenolic acids	Phenolic acids	83-30-7	3	231421	242063	246723	318167	283370	319159	776579	756909	727085	345973	352178	349536	-	-	1.11795	2.45017e-05	2.45528	1.29589	up	1.09457	0.000285373	3.13878	1.6502	up	--	--	--	--	--
Zahp012577	280.264	81.0725	279.256	C18H33NO	[M+H]+	octadecadienoic acid amide	Alkaloids	Alkaloids	-	1	237329	271054	261347	225156	168804	165866	997197	619512	657218	378170	371925	371574	-	-	1.08738	0.0385035	4.06184	2.02213	up	1.05189	0.0519561	2.95419	1.56276	up	--	--	--	--	--
pme3184	332.075	136.062	331.068	C10H14N5O6P	[M+H]+	2'-Deoxyadenosine-5'-monophosphate	Nucleotides and derivatives	Nucleotides and derivatives	653-63-4	2	1.46175e+06	1.6835e+06	1.69247e+06	2.01807e+06	2.02585e+06	2.15738e+06	5.77241e+06	4.83578e+06	4.87209e+06	3.11653e+06	3.13594e+06	3.07543e+06	C00360	ko00230,ko01100,ko01232	1.11302	0.00855344	2.4963	1.31979	up	1.08673	0.00512875	3.19991	1.67803	up	--	--	--	--	--
Lhbp073042	382.128	352.118	381.121	C21H19NO6	[M+H]+	Arnottianamide	Alkaloids	Isoquinoline alkaloids	-	2	1.88497e+07	2.03348e+07	2.04987e+07	2.93568e+07	1.89026e+07	3.11528e+07	440206	451533	330929	1.69116e+07	1.72904e+07	1.70895e+07	-	-	1.11879	0.0207986	0.0153965	-6.02126	down	1.09432	0.000682755	0.020486	-5.60922	down	--	--	--	--	--
pme2024	177.102	160.076	176.095	C10H12N2O	[M+H]+	Serotonin*	Alkaloids	Plumerane	50-67-9	1	5.04309e+06	4.94486e+06	4.77332e+06	1.56481e+07	1.7473e+07	1.68074e+07	1.2813e+06	1.34773e+06	1.44158e+06	7.61851e+06	7.80439e+06	7.69837e+06	C00780	ko00380,ko01100,ko01110	1.12244	0.00112731	0.081529	-3.61654	down	1.09391	1.92856e-05	0.275763	-1.8585	down	1.15499	0.00170622	3.38239	1.75804	up
mws0884	328.045	134.047	329.053	C10H12N5O6P	[M-H]-	Cyclic 3',5'-Adenylic acid	Nucleotides and derivatives	Nucleotides and derivatives	60-92-4	3	607208	641671	639680	162063	162991	149691	36759.3	42350.5	40365.8	294562	301795	299828	C00575	ko00230,ko01100	1.12028	0.000356306	0.251663	-1.99044	down	1.09524	0.000276239	0.0632629	-3.9825	down	1.15574	0.000118387	0.25138	-1.99206	down
pmb0854	518.324	184.073	517.317	C26H48NO7P	[M+H]+	LysoPC 18:3	Lipids	LPC	-	2	7.40901e+06	6.9159e+06	8.00781e+06	2.88505e+06	2.65539e+06	2.78018e+06	310270	284487	294268	3.58908e+06	3.53646e+06	3.50073e+06	-	-	1.1227	0.000624409	0.106846	-3.22639	down	1.09531	0.00193523	0.0398082	-4.65079	down	1.15135	0.00332805	0.372575	-1.4244	down
pme1419	164.074	104.071	163.067	C6H13NO2S	[M+H]+	L-Methionine methyl ester	Amino acids and derivatives	Amino acids and derivatives	10332-17-9	3	211753	210342	211188	174114	184549	180810	47308.1	57147.7	63007.1	144325	147757	147354	-	-	1.11142	6.72206e-05	0.31042	-1.68771	down	1.08721	0.000799141	0.264436	-1.91901	down	--	--	--	--	--
Lmqp002330	338.139	323.118	337.131	C20H19NO4	[M+H]+	Sinomendine	Alkaloids	Aporphine alkaloids	143601-13-2	1	1.03466e+06	1.13155e+06	1.21014e+06	2.06327e+06	2.4507e+06	2.39696e+06	1.36849e+07	1.29475e+07	1.33429e+07	6.47135e+06	6.30396e+06	6.37912e+06	-	-	1.12093	1.47751e-05	5.78438	2.53216	up	1.09498	0.000151589	11.8398	3.56557	up	1.135	0.00450116	2.04686	1.03341	up
Li512111	519.114	315.051	520.122	C24H24O13	[M-H]-	Isorhamnetin-3-O-(6''-acetylglucoside)	Flavonoids	Flavonols	-	2	2.02907e+06	1.89261e+06	1.95336e+06	1.02925e+07	9.17806e+06	9.23198e+06	1.89655e+07	1.69212e+07	1.90147e+07	9.50759e+06	9.76258e+06	9.61768e+06	-	-	--	--	--	--	--	1.09502	0.00172501	9.34487	3.22417	up	1.15539	0.00204853	4.88551	2.28851	up
MWS0952	380.257	78.9591	381.264	C18H40NO5P	[M-H]-	Dihydrosphingosine-1-Phosphate	Lipids	Sphingolipids	19794-97-9	1	9	9	9	1268.61	1190.42	1089.27	25209.9	23800.2	26658.6	6693.09	6855.76	6704.05	C01120	ko00600,ko01100	1.12252	0.00113113	21.3254	4.4145	up	1.09579	0.00106939	2802.55	11.4525	up	1.15681	0.00195027	131.418	7.03802	up
Lmqp002340	338.138	322.108	337.131	C20H19NO4	[M+H]+	13,13α-Didehydro-9,10-dimethoxy-2,3-(methylenedioxy)-berbine	Alkaloids	Isoquinoline alkaloids	-	1	659309	459399	611523	1.11239e+06	1.37812e+06	1.11316e+06	6.6785e+06	6.30816e+06	5.83468e+06	2.95035e+06	2.97431e+06	3.03075e+06	-	-	1.11788	0.000819154	5.22283	2.38483	up	1.09066	0.00107674	10.8779	3.44333	up	1.09098	0.00629725	2.08277	1.0585	up
pmn001694	329.233	229.146	330.241	C18H34O5	[M-H]-	9,10,13-Trihydroxy-11-Octadecenoic Acid	Lipids	Free fatty acids	29907-57-1	2	317773	309543	323826	376226	395268	397721	79707.6	74968	82085.4	254891	247820	251928	C14835	ko00591	1.12234	0.000164874	0.202496	-2.30404	down	1.0948	1.84111e-05	0.248923	-2.00623	down	--	--	--	--	--
mws0120	258.11	104.107	257.103	C8H20NO6P	[M+H]+	Choline Alfoscerate	Lipids	PC	28319-77-9	1	3.96078e+06	3.95228e+06	3.68489e+06	1.81181e+07	1.68486e+07	1.76522e+07	3.12402e+07	3.0959e+07	3.33876e+07	1.14851e+07	1.1796e+07	1.1765e+07	C00670	ko00564,ko00565	--	--	--	--	--	1.09528	0.000645497	8.24169	3.04294	up	1.15598	0.000391362	4.53692	2.18171	up
Lmmn002793	407.098	287.056	408.106	C19H20O10	[M-H]-	Iriflophenone-3-C-glucoside	Phenolic acids	Phenolic acids	104669-02-5	2	27528.6	22900.3	21348.4	8350.29	11960.8	10676.1	31805	27561.3	26253.1	24236.8	24959.4	24643.5	-	-	1.09326	0.00167301	2.76305	1.46626	up	--	--	--	--	--	1.10539	0.00661511	0.431714	-1.21185	down
Lmbn005369	295.228	195.141	296.235	C18H32O3	[M-H]-	13(S)-HODE;13(S)-Hydroxyoctadeca-9Z,11E-dienoic acid*	Lipids	Free fatty acids	10219-69-9	1	1.69397e+06	1.4499e+06	1.59497e+06	827858	882761	884955	785156	710605	733183	1.06845e+06	1.04011e+06	1.04242e+06	C14762	ko00591	--	--	--	--	--	1.08466	0.00400948	0.470356	-1.08817	down	--	--	--	--	--
Zmpn003368	293.214	195.139	294.219	C18H30O3	[M-H]-	13S-Hydroxy-9Z,11E,15Z-octadecatrienoic acid	Lipids	Free fatty acids	87984-82-5	3	211216	191179	207578	91066.7	98919.4	94819.4	14063.4	12849	15551.9	107942	104781	105748	C16316	ko00592	1.121	0.000237601	0.149099	-2.74566	down	1.09456	0.000901854	0.0696165	-3.84443	down	1.15088	0.00120839	0.466915	-1.09877	down
mws0336	137.036	93.0458	138.043	C6H6N2O2	[M-H]-	Urocanic acid	Organic acids	Organic acids	104-98-3	3	25769.4	24803.1	26141.6	252487	225947	231717	217212	215738	214325	114157	115645	112156	C00785	ko00340,ko01100	--	--	--	--	--	1.09569	4.48621e-07	8.4375	3.07681	up	1.15637	0.00142037	9.2571	3.21056	up
Zmdp001663	279.101	133.032	278.094	C10H18N2O5S	[M+H]+	γ-glutamylmethionine	Amino acids and derivatives	Amino acids and derivatives	17663-87-5	2	352635	362690	380111	5.55536e+06	5.4651e+06	5.32733e+06	1.78402e+06	1.79481e+06	1.87657e+06	2.64889e+06	2.57455e+06	2.5805e+06	-	-	1.12247	3.75094e-05	0.333709	-1.58334	down	1.09519	0.000167654	4.98011	2.31618	up	1.15679	0.000139119	14.9235	3.89952	up
MWS80007	311.223	249.221	312.23	C18H32O4	[M-H]-	13-Hydroperoxy-9Z,11E-octadecadienoic acid	Lipids	Free fatty acids	23017-93-8	2	537152	512687	524212	985224	1.13436e+06	1.15164e+06	24575.8	18853.6	20786	558185	551279	540655	-	-	1.12203	0.00241251	0.0196304	-5.67077	down	1.09449	9.35003e-05	0.0407962	-4.61542	down	1.14569	0.00774965	2.07822	1.05535	up
Rfmb319	130.086	84.0843	129.079	C6H11NO2	[M+H]+	L-Pipecolic Acid	Organic acids	Organic acids	3105-95-1	2	1.03438e+07	1.09402e+07	1.16097e+07	4.24088e+07	4.30934e+07	4.12315e+07	4.25126e+07	6.94273e+07	4.12613e+07	31046002	3.19615e+07	3.1939e+07	C00408	ko00310,ko00960,ko01100,ko01110	--	--	--	--	--	1.0683	0.0484782	4.65746	2.21954	up	1.15534	4.70108e-06	3.85283	1.94592	up
MWS80006	311.223	293.214	312.23	C18H32O4	[M-H]-	9-Hydroperoxy-9Z,11E-Octadecadienoic Acid	Lipids	Free fatty acids	-	3	403293	342190	358547	651577	698454	691983	39540.4	37959.6	37501.1	379743	366984	373774	-	-	1.12304	0.000510421	0.0563175	-4.15027	down	1.09467	0.00302681	0.104165	-3.26306	down	--	--	--	--	--
Hmmp002124	146.06	118.06	145.053	C9H7NO	[M+H]+	Indole-3-carboxaldehyde	Alkaloids	Plumerane	487-89-8	1	2.60919e+06	2.76194e+06	2.58457e+06	1.09424e+07	1.20637e+07	1.04414e+07	1.82377e+07	1.51325e+07	1.74662e+07	1.01225e+07	1.00556e+07	9.79739e+06	C08493	-	--	--	--	--	--	1.09355	0.00412942	6.38992	2.6758	up	1.15445	0.00285439	4.20421	2.07183	up
Hmdp005699	338.136	322.1	338.139	C20H20NO4+	[M]+	Dehydrocorydalmine	Alkaloids	Isoquinoline alkaloids	6877-27-6	2	583111	625813	518369	1.23805e+06	1.30739e+06	1.19688e+06	7.18233e+06	7.36831e+06	7.25323e+06	3.45133e+06	3.50356e+06	3.57247e+06	-	-	1.12273	9.92508e-07	5.82628	2.54258	up	1.09478	8.61625e-07	12.6231	3.658	up	1.14303	0.000117009	2.16659	1.11542	up
Lmbn005487	313.238	251.24	314.246	C18H34O4	[M-H]-	12,13-DHOME; (9Z)-12,13-Dihydroxyoctadec-9-enoic acid	Lipids	Free fatty acids	263399-35-5	2	99698	108672	97163.8	193488	188965	215307	22138.6	23628.9	19396.3	107040	107605	110580	C14829	ko00591	1.12099	0.00171155	0.109013	-3.19742	down	1.09176	0.000663516	0.213278	-2.22919	down	--	--	--	--	--
Ymjm000148	299.111	137.024	300.121	C14H20O7	[M-H]-	Salidroside	Phenolic acids	Phenolic acids	10338-51-9	1	868183	563187	877280	818941	779499	952002	1.52415e+07	1.51596e+07	1.602e+07	8.12716e+06	8.39693e+06	8.16701e+06	C06046	ko00350,ko01100	1.12217	0.000226357	18.2012	4.18596	up	1.09068	6.76978e-05	20.1074	4.32966	up	--	--	--	--	--
Lmhp009129	482.324	184.073	481.317	C23H48NO7P	[M+H]+	LysoPC 15:0(2n isomer)*	Lipids	LPC	-	1	142696	121890	158568	54812.7	49329	56322.1	13982.6	13203.8	11217.5	71541.5	74025.7	73694.2	-	-	1.11678	0.000883544	0.23933	-2.06292	down	1.09198	0.00653209	0.0907564	-3.46186	down	1.13874	0.0118872	0.37921	-1.39893	down
MWS04555g	132.102	86.0975	131.095	C6H13NO2	[M+H]+	D-Allo-Isoleucine*	Amino acids and derivatives	Amino acids and derivatives	1509-35-9	1	1.83288e+06	2.14952e+06	1.79542e+06	4.1787e+06	4.10438e+06	3.92068e+06	2.99256e+06	3.34074e+06	3.20278e+06	3.02046e+06	2.99988e+06	2.91603e+06	-	-	--	--	--	--	--	--	--	--	--	--	1.14233	0.00021271	2.11217	1.07873	up
Zmyn000230	147.029	57.0344	148.037	C5H8O5	[M-H]-	2-Dehydro-3-deoxy-L-arabinonate	Others	Saccharides	-	3	1.04288e+06	1.10909e+06	1.01068e+06	2.28395e+06	2.22217e+06	2.38705e+06	1.51953e+06	1.45877e+06	1.54453e+06	1.56203e+06	1.50556e+06	1.5269e+06	C00684	ko00053,ko01100	--	--	--	--	--	--	--	--	--	--	1.15247	0.000109259	2.17956	1.12404	up
pmb3042	491.12	329.1	492.127	C23H24O12	[M-H]-	Tricin-5-O-Glucoside	Flavonoids	Flavones	32769-00-9	3	1.1182e+07	1.00871e+07	11147520	376604	359475	370222	44071.9	42379	60795.3	1.14064e+06	1.18531e+06	1.16207e+06	-	-	1.11607	2.64641e-06	0.133098	-2.90944	down	1.09473	0.00111119	0.0045423	-7.78236	down	1.1567	0.00118109	0.0341276	-4.87292	down
Hmjp005906	344.15	177.05	343.142	C19H21NO5	[M+H]+	N-Trans-Feruloyl-3'-O-methyldopamine*	Alkaloids	Phenolamine	-	1	1.83785e+07	2.0724e+07	2.27516e+07	1.30308e+07	1.11125e+07	1.48136e+07	3.37474e+06	3.95087e+06	3.60925e+06	1.2776e+07	1.23584e+07	1.27853e+07	-	-	1.11087	0.0113407	0.280691	-1.83295	down	1.09158	0.00488285	0.176785	-2.49993	down	--	--	--	--	--
Zmbp002538	205.097	146.061	204.09	C11H12N2O2	[M+H]+	1-Methoxy-indole-3-acetamide	Alkaloids	Plumerane	-	1	1.1442e+06	1.21184e+06	1.11369e+06	4.4556e+06	4.41706e+06	4.61099e+06	7.2963e+06	7.45798e+06	7.24166e+06	4.06326e+06	4.15165e+06	4.22507e+06	-	-	--	--	--	--	--	1.09537	7.75357e-06	6.33939	2.66434	up	1.15597	2.26256e-05	3.88609	1.95832	up
mws4052	102.055	56.0496	101.048	C4H7NO2	[M+H]+	1-Aminocyclopropane-1-carboxylic acid	Organic acids	Organic acids	22059-21-8	3	685886	674800	693355	1.54275e+06	1.32382e+06	1.50989e+06	905848	937828	898941	959964	970217	997194	C01234	ko00270,ko01100,ko01110	--	--	--	--	--	--	--	--	--	--	1.14758	0.00737475	2.13066	1.0913	up
pmn001691	327.218	291.198	328.225	C18H32O5	[M-H]-	9,12,13-Trihydroxy-10,15-octadecadienoic acid	Lipids	Free fatty acids	-	3	37766.6	29387.3	34918.4	24903.7	23505.6	25514.3	9	9	9	21064	21543.9	21912.6	-	-	1.12322	0.000582054	0.000365242	-11.4189	down	1.09564	0.00518911	0.000264518	-11.8843	down	--	--	--	--	--
Zmhn001036	433.114	271.062	434.121	C21H22O10	[M-H]-	Choerospondin	Flavonoids	Flavanones	81202-36-0	2	4.61941e+06	1.67956e+06	4.25045e+06	3.58205e+07	3.74305e+07	3.49457e+07	2.53874e+07	2.52361e+07	2.32434e+07	18560855	1.92639e+07	1.86878e+07	-	-	--	--	--	--	--	1.04386	9.13841e-05	7.00198	2.80776	up	1.11776	1.62938e-05	10.2562	3.35842	up
Lmbp000728	121.065	77.0388	120.058	C8H8O	[M+H]+	(S)-2-Phenyloxirane	Phenolic acids	Phenolic acids	20780-54-5	1	8.12829e+06	8.47747e+06	8.68206e+06	5.91892e+06	6.44264e+06	5.92218e+06	501599	472710	522323	5.12199e+06	5.29211e+06	5.10595e+06	C20782	ko01100	1.12264	0.00090053	0.0818559	-3.61077	down	1.09548	0.00037787	0.0591839	-4.07865	down	--	--	--	--	--
pmp001079	595.166	287.055	594.159	C27H30O15	[M+H]+	Luteolin-7-O-neohesperidoside (Lonicerin)	Flavonoids	Flavones	25694-72-8	3	67001.2	49888.8	65814.2	72171.6	68542.9	120565	762316	880070	736757	277947	274816	267241	C12630	ko00944	1.10761	0.00145183	9.10575	3.18678	up	1.09182	0.00320977	13.0218	3.70286	up	--	--	--	--	--
pme1654	209.119	59.0151	210.126	C12H18O3	[M-H]-	Jasmonic acid	Organic acids	Organic acids	77026-92-7	3	418244	370464	377654	514753	489738	532466	39804.6	39560.6	41104.9	313235	325786	322623	C08491	ko00592,ko01100,ko01110,ko04075	1.12299	0.000677192	0.0783823	-3.67333	down	1.09514	0.0017983	0.103287	-3.27527	down	--	--	--	--	--
MWSmce056	205.093	146.06	204.09	C11H12N2O2	[M+H]+	DL-Tryptophan	Amino acids and derivatives	Amino acids and derivatives	54-12-6	1	1.04248e+06	919696	970038	3.98304e+06	4.33523e+06	4.57251e+06	7.07174e+06	6.67076e+06	6.49283e+06	3.81173e+06	3.96321e+06	3.93061e+06	-	-	--	--	--	--	--	1.09468	0.000563887	6.90104	2.78681	up	1.15399	0.00186803	4.39626	2.13628	up
pmp001136	284.128	269.105	283.121	C17H17NO3	[M+H]+	Anaxagoreine	Alkaloids	Aporphine alkaloids	77410-38-9	2	3.84772e+06	3.1068e+06	3.08578e+06	1.23361e+07	1.13643e+07	1.08481e+07	1.86221e+06	1.94577e+06	1.7675e+06	3.96015e+06	4.09317e+06	4.1123e+06	-	-	1.12175	0.00180089	0.161381	-2.63146	down	--	--	--	--	--	1.14726	0.000356107	3.44098	1.78282	up
Zmyn000155	173.105	131.083	174.1	C7H14N2O3	[M-H]-	N-α-Acetyl-L-ornithine	Amino acids and derivatives	Amino acids and derivatives	6205-08-9	3	5.00795e+06	4.9194e+06	4.88321e+06	8.34458e+07	8.45059e+07	8.79136e+07	7.30926e+07	7.13393e+07	7.93202e+07	4.53268e+07	4.56294e+07	4.71261e+07	C00437	ko00220,ko01100,ko01110,ko01210,ko01230	--	--	--	--	--	1.09551	0.00120392	15.1076	3.9172	up	1.15692	0.000278544	17.2759	4.11069	up
MWS5083	455.097	96.9685	456.105	C17H21N4O9P	[M-H]-	Flavin Single Nucleotide(FMN)	Nucleotides and derivatives	Nucleotides and derivatives	6184-17-4	2	2.02352e+06	2.17441e+06	1.99778e+06	1.03639e+06	1.07774e+06	1.1216e+06	259996	229358	224232	1.1766e+06	1.21874e+06	1.17402e+06	C00061	ko00190,ko00740,ko01100,ko01110,ko01240	1.12069	0.000124543	0.220533	-2.18093	down	1.09451	0.000596494	0.115174	-3.11811	down	--	--	--	--	--
Zazp002547	205.096	146.06	204.09	C11H12N2O2	[M+H]+	cyclo-(Gly-Phe)	Amino acids and derivatives	Amino acids and derivatives	10125-07-2	1	1.15248e+06	932393	1.08866e+06	4.05188e+06	4.68622e+06	4.30333e+06	7.05047e+06	6.95191e+06	7.109e+06	4.23414e+06	4.22944e+06	4.07677e+06	-	-	--	--	--	--	--	1.09338	7.4222e-07	6.65234	2.73386	up	1.1505	0.00124417	4.10944	2.03894	up
mws0237	187.098	125.097	188.105	C9H16O4	[M-H]-	Azelaic acid	Organic acids	Organic acids	123-99-9	3	2.35941e+06	2.17335e+06	2.62492e+06	3.60774e+06	4.85781e+06	3.94746e+06	1.92946e+06	1.87492e+06	2.26505e+06	2.65954e+06	2.55502e+06	2.64267e+06	C08261	-	1.0764	0.0212486	0.488957	-1.03222	down	--	--	--	--	--	--	--	--	--	--
Wafn011571	295.229	195.14	296.235	C18H32O3	[M-H]-	alpha-Hydroxylinoleic acid*	Lipids	Free fatty acids	57818-44-7	1	1.69697e+06	1.49642e+06	1.58758e+06	811729	859322	934990	770026	674154	818497	1.03095e+06	1.06792e+06	1.07269e+06	-	-	--	--	--	--	--	1.0782	0.000494872	0.473268	-1.07927	down	--	--	--	--	--
Hmdp003901	360.18	285.11	359.173	C20H25NO5	[M+H]+	Cephamonine	Alkaloids	Isoquinoline alkaloids	-	1	2.89723e+07	3.00002e+07	2.98044e+07	7.27935e+06	6.88405e+06	7.26961e+06	104824	57714.1	42417	1.55395e+07	1.56037e+07	1.61597e+07	-	-	1.1162	0.000261958	0.0095626	-6.70838	down	1.09176	0.000108162	0.00230866	-8.75873	down	1.1565	2.35663e-05	0.241425	-2.05035	down
mws0582	322.107	130.05	321.099	C11H19N3O6S	[M+H]+	S-(Methyl)glutathione	Amino acids and derivatives	Amino acids and derivatives	2922-56-7	2	578139	616758	524569	988674	935853	968443	1.97176e+06	1.80914e+06	2.03128e+06	1.1741e+06	1.2158e+06	1.22221e+06	C11347	-	1.11651	0.00318558	2.00907	1.00653	up	1.09086	0.000679333	3.38023	1.75712	up	--	--	--	--	--
Zmhn001358	299.077	137.025	300.084	C13H16O8	[M-H]-	4-O-Glucosyl-4-hydroxybenzoic acid	Phenolic acids	Phenolic acids	-	1	742586	705373	784896	877349	804820	847719	1.70398e+07	1.48782e+07	1.61843e+07	8.15892e+06	8.50167e+06	8.43565e+06	-	-	1.12266	0.00169004	19.0136	4.24896	up	1.09524	0.00166497	21.5429	4.42914	up	--	--	--	--	--
Hmdp003333	298.144	191.09	297.137	C18H19NO3	[M+H]+	Tuduranine	Alkaloids	Aporphine alkaloids	517-97-5	3	1.67129e+06	1.6191e+06	1.65476e+06	3.45854e+06	3.36281e+06	3.18096e+06	3.42303e+06	5.32598e+06	5.72236e+06	2.55195e+06	2.58349e+06	2.66181e+06	C17077	-	--	--	--	--	--	1.04769	0.0464312	2.92637	1.54911	up	1.15382	0.00172224	2.02265	1.01624	up
pmb0855	496.34	184.073	495.332	C24H50NO7P	[M+H]+	LysoPC 16:0	Lipids	LPC	17364-16-8	2	3.18035e+07	3.67309e+07	3.57832e+07	1.29105e+07	1.22163e+07	1.32473e+07	6.15173e+06	6.3611e+06	6.44463e+06	1.97098e+07	1.89755e+07	1.97214e+07	-	-	1.11982	0.00110964	0.494018	-1.01737	down	1.09421	0.00272772	0.181728	-2.46015	down	1.1513	0.00353338	0.367858	-1.44278	down
pmd0132	496.34	184.073	495.332	C24H50NO7P	[M+H]+	LysoPC 16:0(2n isomer)	Lipids	LPC	-	1	2.65492e+06	2.50589e+06	2.97023e+06	823575	785903	884976	252291	214713	203753	1.27745e+06	1.23776e+06	1.22492e+06	-	-	1.11645	0.000350274	0.268899	-1.89486	down	1.09351	0.00275146	0.0824934	-3.59958	down	1.15089	0.00390512	0.306782	-1.70472	down
pmp000733	266.081	251.058	265.074	C16H11NO3	[M+H]+	Aristolactam AII	Alkaloids	Alkaloids	53948-07-5	1	1.73732e+07	1.70542e+07	1.79904e+07	2.5653e+06	2.87084e+06	2.56746e+06	62020.6	79441.6	86027.6	7.26525e+06	7.46196e+06	7.14461e+06	-	-	1.12126	0.00146	0.0284234	-5.13678	down	1.09508	0.000247173	0.00433993	-7.84811	down	1.15592	7.07807e-05	0.152689	-2.71134	down
Zmdp001647	247.129	184.097	246.122	C10H18N2O5	[M+H]+	γ-Glutamyl-L-valine	Amino acids and derivatives	Amino acids and derivatives	-	1	946183	900262	935325	2.6714e+06	2.5608e+06	2.70793e+06	696004	669329	763906	1.51045e+06	1.46229e+06	1.52557e+06	-	-	1.1209	1.53472e-05	0.268162	-1.89882	down	--	--	--	--	--	1.15597	0.000234763	2.85434	1.51316	up
Lhbp073008	328.154	178.085	327.147	C19H21NO4	[M+H]+	Scoulerine(stepholidine)	Alkaloids	Aporphine alkaloids	-	1	2.64449e+06	2.79142e+06	2.86299e+06	8.77766e+06	9.44268e+06	9.91288e+06	1.22239e+07	1.15167e+07	1.1617e+07	7.96559e+06	7.66188e+06	7.9587e+06	-	-	--	--	--	--	--	1.09487	0.000239667	4.26053	2.09103	up	1.15417	0.00180522	3.39	1.76128	up
pmp000522	340.154	325.12	339.147	C20H21NO4	[M+H]+	(S)-Canadine	Alkaloids	Isoquinoline alkaloids	5096-57-1	1	1.03951e+07	1.08216e+07	1.13105e+07	1.38767e+07	1.38204e+07	1.38069e+07	4.99303e+07	5.40047e+07	5.32895e+07	2.71718e+07	2.83809e+07	2.75655e+07	C03329	ko00950,ko01100,ko01110	1.1225	0.00105551	3.78818	1.9215	up	1.09476	0.000580296	4.83363	2.27311	up	--	--	--	--	--
Qmdp090306	336.18	231.126	335.173	C18H25NO5	[M+H]+	Cephamorphinanine	Alkaloids	Alkaloids	-	1	1.82412e+06	1.92155e+06	1.86143e+06	1.24235e+06	1.34972e+06	1.233e+06	696811	752005	769317	1323906	1.383e+06	1.36629e+06	-	-	--	--	--	--	--	1.09296	1.0816e-05	0.395593	-1.33791	down	--	--	--	--	--
pma1751	286.092	124.039	285.085	C12H15NO7	[M+H]+	N-(beta-D-Glucosyl)nicotinate	Others	Vitamin	-	3	258744	294984	248083	16025.1	9	8246.12	9	9	9	101236	103540	105893	-	-	--	--	--	--	--	1.09576	0.00280898	3.36738e-05	-14.858	down	--	--	--	--	--
mws0282	203.083	116.051	204.09	C11H12N2O2	[M-H]-	L-Tryptophan	Amino acids and derivatives	Amino acids and derivatives	73-22-3	1	5.36972e+06	4.87999e+06	4.9137e+06	2.19768e+07	1.75937e+07	2.30109e+07	2.83692e+07	3.03765e+07	2.99442e+07	1.97813e+07	1.92264e+07	1.89141e+07	C00078	ko00260,ko00380,ko00400,ko00901,ko00966,ko00970,ko00996,ko01100,ko01110,ko01210,ko01230,ko01240	--	--	--	--	--	1.09486	0.000298981	5.84894	2.54817	up	1.1481	0.0103339	4.12713	2.04514	up
mws0889	135.03	75.0088	136.037	C4H8O5	[M-H]-	D-Threonic Acid	Others	Saccharides	3909-12-4	3	2.36751e+06	2.38881e+06	2.28273e+06	753868	706210	613591	974589	990978	928295	1.51897e+06	1.47358e+06	1.45308e+06	C21649	-	--	--	--	--	--	1.09424	2.51627e-05	0.411115	-1.28239	down	1.15107	9.8868e-06	0.294595	-1.7632	down
Lmbn003970	329.233	211.136	330.241	C18H34O5	[M-H]-	9,12,13-TriHOME; 9(S),12(S),13(S)-Trihydroxy-10(E)-octadecenoic acid	Lipids	Free fatty acids	97134-11-7	2	50936	50058.3	51725.9	58762	57275.4	53416.8	9	9	9	36004.8	36713.7	35067.7	C14833	ko00591	1.12321	0.000794536	0.000159335	-12.6156	down	1.09582	8.95313e-05	0.000176794	-12.4656	down	--	--	--	--	--
Hmdp008493	292.095	264.102	291.089	C18H13NO3	[M+H]+	Lysicamine	Alkaloids	Aporphine alkaloids	15444-20-9	1	1.27087e+06	1.44456e+06	1.12139e+06	2.22328e+06	2.35367e+06	2.17709e+06	75845.7	89002.3	77185.4	1.18645e+06	1.2218e+06	1.16776e+06	-	-	1.12259	0.000552578	0.0358354	-4.80247	down	1.09356	0.00593863	0.0630818	-3.98663	down	--	--	--	--	--
pme3443	207.066	192.041	208.074	C11H12O4	[M-H]-	Sinapinaldehyde	Phenolic acids	Phenolic acids	4206-58-0	3	1.66188e+06	1.67413e+06	2.1678e+06	211821	184870	318724	75302.2	84313.1	92723	1.02342e+06	978479	1.01099e+06	C05610	ko00940,ko01100,ko01110	1.06275	0.061464	0.352716	-1.50342	down	1.09323	0.00889306	0.045848	-4.447	down	1.13869	0.00781483	0.129986	-2.94358	down
Rfmb091	295.228	195.139	296.235	C18H32O3	[M-H]-	9S-Hydroxy-10E,12Z-octadecadienoic acid*	Lipids	Free fatty acids	15514-85-9	1	1.65043e+06	1.45879e+06	1.55555e+06	879942	905571	867508	796564	692299	771764	1.06972e+06	1.04204e+06	1.09164e+06	C14767	ko00591	--	--	--	--	--	1.08313	0.000818845	0.484617	-1.04508	down	--	--	--	--	--
Jmgn004021	449.109	269.05	450.116	C21H22O11	[M-H]-	6-C-Glucosyl-2-Hydroxynaringenin	Flavonoids	Flavanones	-	2	232813	247109	280956	1.3183e+06	1.12813e+06	1.14491e+06	802813	709310	793433	675333	695248	663425	-	-	--	--	--	--	--	1.08767	0.000719621	3.03013	1.59938	up	1.15167	0.00278092	4.71999	2.23878	up
mws0254	156.077	110.071	155.07	C6H9N3O2	[M+H]+	L-Histidine	Amino acids and derivatives	Amino acids and derivatives	71-00-1	1	355989	413033	420780	2.81427e+06	2.73068e+06	2.82305e+06	2.1975e+06	1.76908e+06	2.22352e+06	1.56391e+06	1.63787e+06	1.58601e+06	C00135	ko00340,ko00410,ko00470,ko00970,ko01100,ko01110,ko01230,ko02010	--	--	--	--	--	1.08917	0.00687235	5.20263	2.37924	up	1.15516	1.19178e-06	7.03311	2.81416	up
Wafn005994	447.225	315.183	448.231	C21H36O10	[M-H]-	Geranyl 6-O-xylopyranosyl-glucopyranoside	Others	Others	124044-06-0	1	1.10546e+06	1.06281e+06	1.11552e+06	2.98369e+06	2.97873e+06	3.09618e+06	10150.8	9503.68	27584	1.37419e+06	1.43437e+06	1.4321e+06	-	-	1.11411	0.00011748	0.00521476	-7.58318	down	1.08231	4.20909e-05	0.0143854	-6.11925	down	1.15618	5.59713e-05	2.75858	1.46393	up
Lmbn005822	313.238	223.208	314.246	C18H34O4	[M-H]-	9,10-DHOME; (12Z)-9,10-Dihydroxyoctadec-12-enoic acid	Lipids	Free fatty acids	263399-34-4	3	7049.73	5860.15	6525.22	2821.06	3873.81	2942.56	9	9	9	3499.07	3577.37	3407.96	C14828	ko00591	1.12258	0.0106033	0.00280157	-8.47955	down	1.09567	0.00281874	0.00138924	-9.49149	down	1.10214	0.00242162	0.495878	-1.01194	down
Hmdp007827	374.161	301.11	373.152	C20H23NO6	[M+H]+	16-Oxoprometaphanine	Alkaloids	Isoquinoline alkaloids	58738-31-1	1	3.04616e+06	3.32306e+06	3.73735e+06	726801	734614	839381	207021	202888	201621	1.55456e+06	1.57318e+06	1.49998e+06	-	-	1.12045	0.00406791	0.26579	-1.91164	down	1.09484	0.00400059	0.0605082	-4.04673	down	1.15112	0.00476916	0.227654	-2.13509	down
pme3096	118.015	74.0237	119.022	C3H5NO4	[M-H]-	Aminomalonic acid	Organic acids	Organic acids	1068-84-4	3	924771	1.0987e+06	878006	892067	745125	825832	59617.7	62682.3	48406.2	1.35688e+06	1.37503e+06	1.42352e+06	C00872	-	1.12044	0.00283328	0.0693076	-3.85084	down	1.0929	0.00524461	0.0588343	-4.0872	down	--	--	--	--	--
pmb0034	277.103	148.06	276.096	C10H16N2O7	[M+H]+	L-α-Glutamyl-L-Glutamic Acid	Amino acids and derivatives	Amino acids and derivatives	3929-61-1	3	23655.4	22552.9	43527.7	157661	198096	114098	24276.7	27077.2	32026.1	78046.4	80173	82027.5	C01425	-	1.09925	0.0327093	0.177459	-2.49444	down	--	--	--	--	--	1.10311	0.0274465	5.23598	2.38846	up
mws0749	137.024	93.0346	138.032	C7H6O3	[M-H]-	4-Hydroxybenzoic acid	Phenolic acids	Phenolic acids	99-96-7	3	359574	416050	492719	604790	643529	683738	9	9	9	468549	475787	492005	C00156	ko00130,ko00790,ko01100,ko01110,ko01240	1.12321	0.00125013	1.39747e-05	-16.1268	down	1.09567	0.00822609	2.12876e-05	-15.5196	down	--	--	--	--	--
mws0913	447.093	285.041	448.101	C21H20O11	[M-H]-	Kaempferol-3-O-galactoside (Trifolin)*	Flavonoids	Flavonols	23627-87-4	2	3.59004e+06	3.16463e+06	3.50076e+06	1.09195e+07	1.20317e+07	1.20786e+07	2.88589e+06	2.47262e+06	2.57357e+06	5.89449e+06	6.19923e+06	6.02102e+06	C12626	ko00944,ko01110	1.11999	0.00069611	0.226439	-2.14281	down	--	--	--	--	--	1.15317	0.0008071	3.41573	1.77219	up
Lsjp211243	280.094	264.067	279.089	C17H13NO3	[M+H]+	Aristolactam BII	Alkaloids	Alkaloids	53948-09-7	1	1.49086e+06	1.43565e+06	1.37044e+06	6.49694e+06	7.29447e+06	7.04079e+06	666089	751520	741212	3.07921e+06	3.02031e+06	2.92661e+06	-	-	1.12208	0.00125949	0.103629	-3.2705	down	--	--	--	--	--	1.15539	0.00149441	4.84815	2.27743	up
Lmtp001399	312.106	150.054	311.101	C14H17NO7	[M+H]+	5,6-Dihydroxyindole-5-O-β-glucoside	Alkaloids	Plumerane	-	2	379211	525765	370894	604335	767265	686009	57831.1	91215.7	79893.2	349173	338542	356443	-	-	1.11271	0.00445	0.111265	-3.16793	down	1.07362	0.0172087	0.179438	-2.47844	down	--	--	--	--	--
Zmsp004363	507.117	303.052	506.106	C23H22O13	[M+H]+	Quercetin-3-O-(6''-O-acetyl)glucoside	Flavonoids	Flavonols	-	3	3.98833e+06	3.93737e+06	3.81637e+06	977558	1.21426e+06	1.12003e+06	33012.7	35241.3	20975.5	1673980	1.74297e+06	1.65977e+06	-	-	1.11807	0.00395401	0.0269425	-5.21397	down	1.09342	0.000155398	0.00759912	-7.03995	down	1.15104	1.09941e-05	0.28205	-1.82598	down
pmp000724	166.123	121.065	165.115	C10H15NO	[M+H]+	Pseudoephedrine	Alkaloids	Alkaloids	90-82-4	2	219040	215405	227665	703304	691036	688678	1.14478e+06	1.042e+06	1.1531e+06	632257	659100	627900	C02765	ko00996,ko01100	--	--	--	--	--	1.09472	0.0014525	5.0443	2.33466	up	1.15646	2.47783e-07	3.14604	1.65353	up
mws0129	285.076	242.053	284.068	C16H12O5	[M+H]+	Genkwanin (Apigenin 7-methyl ether)*	Flavonoids	Flavones	437-64-9	3	180738	189331	178725	41201.1	19565.6	41982.1	9	9	9	79375.5	81573.5	77376	C10046	-	1.12115	0.0430697	0.000262777	-11.8939	down	1.09581	0.000315962	4.91988e-05	-14.311	down	1.11094	0.00056756	0.187227	-2.41714	down
Lmbn005287	311.223	249.225	312.23	C18H32O4	[M-H]-	7S,8S-DiHODE; (9Z,12Z)-(7S,8S)-Dihydroxyoctadeca-9,12-dienoic acid	Lipids	Free fatty acids	143288-65-7	2	590515	569309	575783	1.12832e+06	1.211e+06	1.25734e+06	26816.8	21460.7	25947	557489	586969	566485	C07354	ko00591	1.12238	0.00101117	0.020637	-5.59862	down	1.09471	4.83266e-05	0.0427656	-4.5474	down	1.15217	0.00299042	2.07228	1.05122	up
mws1013	177.019	133.03	178.027	C9H6O4	[M-H]-	Esculetin (6,7-Dihydroxycoumarin)	Lignans and Coumarins	Coumarins	305-01-1	3	2.44199e+07	2.2936e+07	2.35009e+07	9	9	9	9	9	9	1.05341e+07	1.05636e+07	1.10416e+07	C09263	ko00999,ko01110	--	--	--	--	--	1.09581	0.000335029	3.8105e-07	-21.3235	down	1.15699	0.000335029	3.8105e-07	-21.3235	down
MWSmce692	277.218	59.0143	278.225	C18H30O2	[M-H]-	γ-Linolenic Acid	Lipids	Free fatty acids	506-26-3	1	1.21256e+06	1.10939e+06	1.18062e+06	1.05481e+06	1.09513e+06	1.1296e+06	527606	557098	520516	1.00474e+06	952586	980711	C06426	ko00591,ko01040,ko01100	1.11964	0.000180892	0.489465	-1.03072	down	1.09181	0.000800641	0.458297	-1.12564	down	--	--	--	--	--
Lmqp000329	296.067	104.108	295.057	C8H14N3O7P	[M+H]+	5-Aminoimidazole ribonucleotide	Nucleotides and derivatives	Nucleotides and derivatives	25635-88-5	1	2.25209e+06	1.90836e+06	2.53226e+06	9.78422e+06	6.83018e+06	9.93452e+06	1.12108e+07	1.2922e+07	1.27475e+07	6.74297e+06	7.05714e+06	7.07553e+06	-	-	--	--	--	--	--	1.08929	0.00126312	5.51051	2.46219	up	1.13123	0.0198594	3.96684	1.98799	up
Zbzp002227	265.154	145.028	264.147	C14H20N2O3	[M+H]+	N-Feruloylputrescine	Alkaloids	Phenolamine	501-13-3	1	7.4737e+06	8.36516e+06	8.43889e+06	1.40899e+06	1.43164e+06	1.3495e+06	1.00031e+06	964163	890611	4.19415e+06	3.98378e+06	4.03208e+06	C10497	ko00330,ko01100	--	--	--	--	--	1.09456	0.00170849	0.117601	-3.08803	down	1.15568	0.00202642	0.172591	-2.53457	down
pmb0197	298.115	166.072	297.107	C11H15N5O5	[M+H]+	N7-Methylguanosine	Nucleotides and derivatives	Nucleotides and derivatives	20244-86-4	3	485095	411799	534031	204968	232742	186021	231515	217260	205107	287810	295988	303848	C20674	-	--	--	--	--	--	1.07147	0.0149981	0.456965	-1.12985	down	1.12467	0.00945648	0.435893	-1.19795	down
mws0853	209.082	179.07	210.089	C11H14O4	[M-H]-	Sinapyl alcohol	Phenolic acids	Phenolic acids	537-33-7	3	186875	231712	214727	231325	190866	207287	54377.5	51830.8	41556.6	165618	166577	158440	C02325	ko00940,ko01100,ko01110	1.11282	0.00260999	0.234742	-2.09085	down	1.08492	0.00372861	0.23332	-2.09962	down	--	--	--	--	--
Hmdp005188	360.181	253.08	359.173	C20H25NO5	[M+H]+	Cephamuline	Alkaloids	Isoquinoline alkaloids	162990-77-4	1	5.62653e+07	5.82717e+07	5.34425e+07	8.69364e+06	8.72391e+06	1.06068e+07	4.77156e+06	4.93389e+06	4.78534e+06	2.21767e+07	2.14522e+07	2.10154e+07	-	-	--	--	--	--	--	1.09555	0.00073764	0.0862652	-3.53508	down	1.15347	0.000135795	0.166832	-2.58353	down
pmb2221	318.3	60.0444	317.293	C18H39NO3	[M+H]+	4-Hydroxysphinganine	Lipids	Sphingolipids	554-62-1	1	1.09552e+07	1.13929e+07	1.15554e+07	4.05446e+06	4.23764e+06	1.58189e+06	3.24656e+06	3.296e+06	3.23481e+06	6.23405e+06	6.58274e+06	6.43167e+06	C12144	ko00600,ko01100	--	--	--	--	--	1.09543	0.000437302	0.288388	-1.79392	down	1.04062	0.00893315	0.291238	-1.77973	down
pmb0964	366.177	204.124	365.17	C16H23N5O5	[M+H]+	Isopentenyladenine-7-N-glucoside	Nucleotides and derivatives	Nucleotides and derivatives	-	3	3.03239e+06	3.18703e+06	3.34977e+06	868432	746222	869613	611812	600103	720667	1.50943e+06	1.50039e+06	1.57666e+06	-	-	--	--	--	--	--	1.09222	0.000277869	0.201959	-2.30787	down	1.15274	0.000285417	0.259611	-1.94558	down
mws1715	252.109	136.062	251.102	C10H13N5O3	[M+H]+	Cordycepin (3'-Deoxyadenosine)*	Nucleotides and derivatives	Nucleotides and derivatives	73-03-0	3	169566	138393	178360	231138	196366	201498	632887	515466	434327	313718	327418	311064	C08431	-	1.08629	0.0278503	2.51618	1.33123	up	1.06843	0.0202737	3.25441	1.7024	up	--	--	--	--	--
MWSslk132	285.208	223.211	286.214	C16H30O4	[M-H]-	Hexadecanedioic acid	Lipids	Free fatty acids	505-54-4	1	203600	205205	190636	501508	536648	539360	70362	71873.6	73633	258898	273864	266972	C19615	ko00073,ko01100	1.12282	0.00067513	0.136841	-2.86943	down	1.09429	0.000871369	0.360117	-1.47346	down	1.1543	0.000395052	2.63165	1.39597	up
pmb1754	184.073	125.001	184.073	C5H15NO4P+	[M]+	O-Phosphocholine	Alkaloids	Alkaloids	107-73-3	3	1.92321e+06	1.81647e+06	1.16574e+06	1.26654e+06	1.05841e+06	2.3762e+06	4.93904e+06	5.95502e+06	6.07813e+06	2.76684e+06	2.73846e+06	2.62199e+06	C00588	ko00564,ko01100	1.05043	0.00179811	3.61022	1.85209	up	1.0575	0.00144719	3.45988	1.79072	up	--	--	--	--	--
pmd0146	548.371	184.073	547.364	C28H54NO7P	[M+H]+	LysoPC 20:2(2n isomer)*	Lipids	LPC	-	3	45489.4	42200.3	52616.6	18676.7	24871.1	19362	5042.5	9	5622.88	23075.3	22004.4	23165.1	-	-	--	--	--	--	--	--	--	--	--	--	1.11547	0.00381264	0.448375	-1.15722	down
mws0567	146.092	87.0441	145.085	C5H11N3O2	[M+H]+	4-Guanidinobutyric acid	Organic acids	Organic acids	463-00-3	3	1.45379e+06	1.63769e+06	1.68532e+06	811756	884034	863638	6.76834e+06	5.94559e+06	6.16716e+06	2.25255e+06	2.3766e+06	2.35793e+06	C01035	ko00330,ko01100	1.12202	0.00190269	7.37708	2.88305	up	1.09172	0.00142614	3.95267	1.98283	up	--	--	--	--	--
Lmhn002926	279.05	163.04	280.058	C13H12O7	[M-H]-	p-Coumaroylmalic acid	Phenolic acids	Phenolic acids	-	2	1.05734e+07	1.00547e+07	1.22036e+07	898805	1.08618e+06	989190	9	9	9	3.53195e+06	3.3841e+06	3.34562e+06	-	-	1.12318	0.00296481	9.07815e-06	-16.7492	down	1.09578	0.00348134	8.22375e-07	-20.2137	down	1.15444	0.00399527	0.0905884	-3.46453	down
Lmtn004049	263.129	204.115	264.136	C15H20O4	[M-H]-	Abscisic acid	Organic acids	Organic acids	21293-29-8	3	152842	155084	155516	118961	128757	122737	31872	33366.9	31206.8	103968	106944	100964	C06082	ko00906,ko01100,ko01110,ko04075	1.12209	0.000588837	0.260344	-1.94151	down	1.09547	7.8853e-08	0.208107	-2.2646	down	--	--	--	--	--
pmb0468	178.053	161.027	177.046	C6H11NO3S	[M+H]+	N-Formyl-L-Methionine	Amino acids and derivatives	Amino acids and derivatives	4289-98-9	3	5.77101e+06	5.50653e+06	5.7943e+06	2.07516e+07	2.23949e+07	1.93281e+07	1.59412e+06	1.51999e+06	1.55356e+06	9.37476e+06	9.14089e+06	9.68012e+06	C03145	ko00270	1.12255	0.0020972	0.0747132	-3.74249	down	1.09522	0.000269862	0.273414	-1.87084	down	1.15418	0.00313636	3.65951	1.87165	up
pme1286	385.129	250	384.122	C14H20N6O5S	[M+H]+	S-(5'-Adenosy)-L-homocysteine	Amino acids and derivatives	Amino acids and derivatives	979-92-0	3	2.40435e+06	2.32487e+06	2.3169e+06	820924	1.06658e+06	860509	33246.3	37802.7	26548.4	935254	887459	931835	C00021	ko00270,ko01100,ko01230,ko01240	1.11978	0.0072636	0.0355157	-4.8154	down	1.09456	0.00011987	0.0138512	-6.17384	down	1.14027	0.00102689	0.390004	-1.35844	down
Qmdp090107	356.185	206.118	355.178	C21H25NO4	[M+H]+	Tetrahydropalmatine; Rotundine	Alkaloids	Isoquinoline alkaloids	483-14-7	2	3.05667e+06	2.95357e+06	2.78694e+06	871705	1.02955e+06	966590	481156	520084	492159	1.41971e+06	1.36311e+06	1.34218e+06	C02890	ko00950,ko01110	--	--	--	--	--	1.09494	0.000836323	0.169759	-2.55844	down	1.15135	0.000132616	0.325996	-1.61707	down
Qmjp110317	344.186	299.128	344.186	C20H26NO4+	[M]+	Xylopinidine	Alkaloids	Alkaloids	-	3	1.45056e+06	1.43109e+06	1.41682e+06	762733	842493	736585	9.66283e+06	9.61685e+06	9.66735e+06	4.28678e+06	4.52175e+06	4.50292e+06	-	-	1.12268	1.70722e-07	12.361	3.62772	up	1.09579	5.88007e-09	6.73428	2.75152	up	--	--	--	--	--
HJAP064	565.118	317.076	564.111	C25H24O15	[M+H]+	Isorhamnetin-3-O-(6''-malonyl)glucoside	Flavonoids	Flavonols	-	3	1.36818e+06	1.39137e+06	1.48292e+06	1.07624e+06	1.0205e+06	1.02886e+06	82888	79905	56846.5	904625	880627	852895	-	-	1.11865	2.65742e-05	0.0702712	-3.83092	down	1.09217	0.000377266	0.0517715	-4.2717	down	--	--	--	--	--
Hmxp004541	338.139	323.11	338.139	C20H20NO4+	[M]+	Columbamine	Alkaloids	Isoquinoline alkaloids	3621-36-1	2	1.7554e+06	1.60833e+06	1.6447e+06	2.40802e+06	2.45269e+06	2.26076e+06	1.28427e+07	1.22465e+07	1.26619e+07	6.00266e+06	6.32552e+06	6.02496e+06	C01795	ko00950,ko01110	1.1226	8.12894e-05	5.30102	2.40627	up	1.09536	0.000118594	7.53752	2.91409	up	--	--	--	--	--
mws0147	117.056	59.0139	118.063	C5H10O3	[M-H]-	β-Hydroxyisovaleric acid	Organic acids	Organic acids	625-08-1	3	260401	284831	306168	173027	190059	209242	66065	72841.5	56927.2	155067	151780	160963	C20827	ko00280,ko01100	1.10775	0.00237843	0.342171	-1.54721	down	1.08858	0.00154182	0.230014	-2.12021	down	--	--	--	--	--
pmp001253	625.255	488.171	624.247	C36H36N2O8	[M+H]+	Cannabisin F	Alkaloids	Phenolamine	163136-19-4	1	2.1842e+07	2.10538e+07	2.0931e+07	2.17738e+07	2.1446e+07	1.98175e+07	1.50268e+06	1.74944e+06	1.62791e+06	1.47174e+07	1.53116e+07	1.44452e+07	C17910	-	1.12226	0.00084403	0.0774151	-3.69124	down	1.09513	9.37578e-05	0.0764575	-3.7092	down	--	--	--	--	--
pme3337	384.115	252.073	383.108	C14H17N5O8	[M+H]+	Succinyladenosine	Nucleotides and derivatives	Nucleotides and derivatives	4542-23-8	1	1.54245e+07	1.49629e+07	1.4828e+07	2.47205e+07	2.45997e+07	2.20496e+07	6.79774e+07	6.51838e+07	6.41645e+07	3.53677e+07	3.52729e+07	3.35207e+07	-	-	1.11962	1.4755e-05	2.76483	1.46719	up	1.09538	0.000378596	4.36413	2.12569	up	--	--	--	--	--
Hmqp006235	516.304	184.073	515.301	C26H46NO7P	[M+H]+	LysoPC 18:4	Lipids	LPC	-	3	323641	304644	345572	92164	87631.4	95720.4	5279.98	4581.72	2875.1	131982	139503	133118	-	-	1.11535	0.000270219	0.0462289	-4.43506	down	1.09186	0.00131287	0.0130787	-6.25664	down	1.1541	0.00186724	0.282912	-1.82157	down
mws0014	193.051	134.037	194.058	C10H10O4	[M-H]-	Ferulic acid	Phenolic acids	Phenolic acids	537-98-4	3	9.22985e+07	9.2717e+07	8.7155e+07	706893	738462	618907	43021.4	51380.3	48670.9	7.7041e+06	8.14988e+06	7.78259e+06	C01494	ko00940,ko01100,ko01110	1.12145	0.00299095	0.0693093	-3.85081	down	1.0957	0.000388738	0.000525673	-10.8935	down	1.15669	0.000392395	0.00758444	-7.04274	down
Zmwp005562	284.126	147.042	283.121	C17H17NO3	[M+H]+	cis-N-p-Coumaroyltyramine*	Alkaloids	Phenolamine	-	1	6.67866e+06	6.76527e+06	6.70836e+06	1.22681e+07	1.26188e+07	1.31419e+07	38750.7	49789.3	31668.3	7.12676e+06	7.51289e+06	7.135e+06	-	-	1.12206	0.000401382	0.00316098	-8.30541	down	1.09443	6.53812e-06	0.00596499	-7.38926	down	--	--	--	--	--
pmp001270	494.324	184.073	493.317	C24H48NO7P	[M+H]+	LysoPC 16:1*	Lipids	LPC	76790-27-7	1	285566	291926	362223	108308	66765.2	92157.5	9	9	9	152092	148778	143181	-	-	1.1227	0.0179338	0.000101036	-13.2728	down	1.09571	0.00609238	2.87321e-05	-15.087	down	1.12153	0.00423129	0.284375	-1.81413	down
MWStz247	338.139	322.108	337.131	C20H19NO4	[M+H]+	Dehydrocrebanine	Alkaloids	Aporphine alkaloids	77784-22-6	1	907491	988939	973898	984885	1.17244e+06	1.19026e+06	6.04294e+06	6.16467e+06	6.27028e+06	3.0341e+06	3.20961e+06	3.06125e+06	-	-	1.12032	6.88999e-07	5.51976	2.46461	up	1.0953	2.3999e-05	6.43755	2.68651	up	--	--	--	--	--
Lmhp008688	500.277	359.258	499.27	C25H42NO7P	[M+H]+	LysoPE 20:5	Lipids	LPE	-	2	48200.5	48486.6	46540.8	19801.7	19164.3	17438.2	9	9	9	21953	22007.8	20837.6	-	-	1.12318	0.00140837	0.000478688	-11.0286	down	1.09581	0.000161441	0.000188511	-12.3731	down	1.15273	7.86296e-06	0.393807	-1.34444	down
Zmhn001926	299.077	137.025	300.084	C13H16O8	[M-H]-	1-O-Salicyloyl-β-D-glucose	Phenolic acids	Phenolic acids	60517-74-0	1	805123	791618	868300	905150	980890	930845	1.87275e+07	1.81138e+07	1.85524e+07	9.12485e+06	9.19829e+06	9.65185e+06	-	-	1.12307	8.7332e-05	19.6648	4.29755	up	1.09561	8.37677e-05	22.4717	4.49004	up	--	--	--	--	--
Cmxp003240	328.158	178.088	327.147	C19H21NO4	[M+H]+	Demethylcorydalmine	Alkaloids	Isoquinoline alkaloids	120566-88-3	1	1.19625e+06	1.75208e+06	1.73857e+06	4.13464e+06	4.08711e+06	4.33552e+06	1.16687e+07	1.0795e+07	1.12993e+07	6.04636e+06	6.15564e+06	6.41822e+06	-	-	1.12129	0.000553323	2.68872	1.42692	up	1.08682	1.50943e-05	7.20368	2.84873	up	1.12094	0.00164194	2.67922	1.42182	up
pmp000734	292.06	274.052	291.053	C17H9NO4	[M+H]+	Norcepharadione A	Alkaloids	Aporphine alkaloids	-	3	129063	120066	103571	9	9	9	9	9	9	49248.9	46981.2	46493	-	-	--	--	--	--	--	1.09571	0.00400735	7.65523e-05	-13.6732	down	1.15688	0.00400735	7.65523e-05	-13.6732	down
pmp000727	288.134	177.054	287.127	C15H17N3O3	[M+H]+	Feruloylhistamine	Alkaloids	Phenolamine	94848-18-7	2	1.07397e+06	1.01339e+06	999093	1.91672e+06	1.98813e+06	2.19145e+06	5.21298e+06	5.17371e+06	4.86071e+06	2.24975e+06	2.32715e+06	2.1873e+06	-	-	1.11766	4.8269e-05	2.50109	1.32256	up	1.09498	0.000482208	4.9401	2.30454	up	--	--	--	--	--
Cmxp003676	342.176	178.091	341.163	C20H23NO4	[M+H]+	Corypalmine	Alkaloids	Isoquinoline alkaloids	6018-40-2	1	9	9	9	2.12967e+07	2.23606e+07	2.19412e+07	1.73369e+07	1.63107e+07	1.63262e+07	2.16469e+07	2.03397e+07	2.10249e+07	-	-	--	--	--	--	--	1.09581	0.000415191	1.85088e+06	20.8198	up	1.157	0.000200143	2.42957e+06	21.2123	up
Hmhn002787	443.192	161.04	444.2	C21H32O10	[M-H]-	(1'R,3R,5R,8'S)-Dihydrophaseic acid-O-β-D-glucoside	Phenolic acids	Phenolic acids	-	1	45867.6	44076.6	49354.1	95647.7	84087.4	97413.4	523530	481662	472651	243689	233017	247584	-	-	1.1207	0.000805421	5.33231	2.41476	up	1.09499	0.00112004	10.6092	3.40724	up	--	--	--	--	--
pmb0801	346.113	184.06	345.106	C14H19NO9	[M+H]+	4-Pyridoxic acid-O-glucoside	Others	Vitamin	-	3	447246	451754	412955	178712	183759	203473	3.33669e+06	3.22054e+06	3.30677e+06	1.1045e+06	1.17284e+06	1.12241e+06	-	-	1.12276	6.49035e-05	17.4293	4.12344	up	1.09534	2.86546e-05	7.51855	2.91045	up	1.14936	0.000224976	0.431375	-1.21299	down
Hmdp005882	432.202	241.08	431.194	C23H29NO7	[M+H]+	Cephakicine	Alkaloids	Isoquinoline alkaloids	-	1	1.1215e+07	1.18907e+07	1.17473e+07	2.44245e+07	2.24136e+07	2.51584e+07	46973.9	14928.8	15682.1	1.10948e+07	1.16474e+07	1.1776e+07	-	-	1.11683	0.00116729	0.00107762	-9.85794	down	1.08805	0.000304141	0.00222606	-8.81129	down	1.15029	0.00281036	2.06572	1.04665	up
pme0057	136.043	118.032	135.035	C4H9NO2S	[M+H]+	L-Homocysteine	Amino acids and derivatives	Amino acids and derivatives	6027-13-0	3	264061	269845	251713	2.09289e+06	2.00475e+06	2.03792e+06	3.13019e+06	3.20984e+06	3.23674e+06	1.36973e+06	1.44983e+06	1.44458e+06	C00155	ko00270,ko00920,ko01100,ko01110,ko01230	--	--	--	--	--	1.09564	7.98224e-05	12.1901	3.60764	up	1.15667	0.000117503	7.80984	2.96529	up
Qmyp081701	335.257	95.0484	334.214	C20H30O4	[M+H]+	13-Epipreleoheterin	Terpenoids	Ditepenoids	-	2	997348	978928	1.03423e+06	380650	338725	315375	9	31201.8	19530.3	474286	501335	475423	-	-	--	--	--	--	--	--	--	--	--	--	1.15045	1.55397e-05	0.343713	-1.54073	down
mws0096	355.119	340.095	356.126	C20H20O6	[M-H]-	Piperitol	Lignans and Coumarins	Lignans	52151-92-5	3	102784	119830	137407	33671	29711.1	35784.1	9	9	9	53303.3	56418.4	56303.3	C21954	-	1.12314	0.00288856	0.00027227	-11.8427	down	1.09566	0.00686651	7.49954e-05	-13.7028	down	1.14332	0.0110517	0.275445	-1.86016	down
pmp000571	271.06	153.018	270.053	C15H10O5	[M+H]+	Apigenin; 4',5,7-Trihydroxyflavone	Flavonoids	Flavones	520-36-5	3	245320	250994	247546	46417.2	48570.4	42755.7	9	9	9	123797	131068	124356	C01477	ko00941,ko00943,ko00944,ko01100,ko01110	1.12319	0.00136422	0.000196017	-12.3167	down	1.09582	4.43179e-05	3.62972e-05	-14.7498	down	1.15585	1.14224e-07	0.185174	-2.43305	down
Lmhp009769	466.293	325.274	465.286	C22H44NO7P	[M+H]+	LysoPE 17:1*	Lipids	LPE	-	3	58819	67938.1	58552.9	34083.5	25596.8	25460.6	16463	18254.2	20127.8	33262.6	32700.9	34781.7	-	-	--	--	--	--	--	1.0874	0.00233303	0.295964	-1.75651	down	1.11567	0.00139255	0.459451	-1.12202	down
Hmtn001302	299.078	137.024	300.084	C13H16O8	[M-H]-	Glucosyloxybenzoic acid	Phenolic acids	Phenolic acids	-	2	778700	798921	819827	1.00185e+06	921695	986550	1.89724e+07	1.83455e+07	1.89025e+07	9.08228e+06	9.63021e+06	9.58092e+06	-	-	1.12303	9.99968e-05	19.3191	4.27196	up	1.09574	0.000116037	23.4501	4.55152	up	--	--	--	--	--
Lmbn001467	158.082	116.072	159.089	C7H13NO3	[M-H]-	5-Acetamidopentanoic Acid	Organic acids	Organic acids	1072-10-2	3	117557	145943	152278	93213.7	88630.3	67141.9	177209	171813	167098	142341	134136	135216	C03087	ko00310,ko01100	1.08176	0.00390098	2.07289	1.05164	up	--	--	--	--	--	--	--	--	--	--
Qagp006800	625.253	351.087	624.247	C36H36N2O8	[M+H]+	Lyciumamide B	Alkaloids	Phenolamine	-	1	2.53501e+07	2.54944e+07	2.5629e+07	2.40188e+07	2.36781e+07	2.52727e+07	1.90713e+06	2.42076e+06	2.33627e+06	1.70897e+07	1.81702e+07	1.73186e+07	-	-	1.12092	0.000145378	0.0913277	-3.4528	down	1.0938	1.14969e-06	0.0871434	-3.52046	down	--	--	--	--	--
pme0230	268.104	136.062	267.097	C10H13N5O4	[M+H]+	Adenosine*	Nucleotides and derivatives	Nucleotides and derivatives	58-61-7	1	1.72587e+06	1.88273e+06	1.93751e+06	2.93893e+06	2.68246e+06	3.07213e+06	463865	404549	442557	1.86128e+06	1.86382e+06	1.75939e+06	C00212	ko00230,ko01100,ko01232,ko02010	1.12126	0.00176639	0.150799	-2.72931	down	1.09286	0.00106747	0.236377	-2.08084	down	--	--	--	--	--
mws0628	121.029	92.0268	122.037	C7H6O2	[M-H]-	4-Hydroxybenzaldehyde	Phenolic acids	Phenolic acids	123-08-0	3	1.77877e+06	1.64991e+06	1.75186e+06	1.51786e+06	1.67348e+06	1.70565e+06	388881	424598	441258	1.21743e+06	1.29552e+06	1.28023e+06	C00633	ko01100	1.11997	0.00126557	0.256226	-1.96451	down	1.09371	0.00020289	0.242202	-2.04572	down	--	--	--	--	--
Lhhp120823	193.084	105.069	192.079	C11H12O3	[M+H]+	Eugenyl formate	Others	Others	-	1	976898	969015	949577	2.79731e+06	2.52993e+06	2.85171e+06	4.96103e+06	5670023	5.34065e+06	2.64407e+06	2.53857e+06	2.7096e+06	-	-	--	--	--	--	--	1.09464	0.00217161	5.51606	2.46364	up	1.15391	0.0030105	2.82472	1.49811	up
pmb0484	104.107	60.0808	104.107	C5H14NO+	[M]+	Choline	Alkaloids	Alkaloids	62-49-7	3	993044	896851	1.0333e+06	669213	709580	873480	424023	392334	335356	745736	732825	780727	C00114	ko00260,ko00564,ko01100,ko02010	--	--	--	--	--	1.07983	0.000612837	0.393992	-1.34376	down	--	--	--	--	--
mws0367	277.217	277.217	278.225	C18H30O2	[M-H]-	α-Linolenic Acid	Lipids	Free fatty acids	463-40-1	1	3.31478e+07	3.12688e+07	3.23943e+07	2.54761e+07	2.54352e+07	3.00557e+07	1.30421e+07	1.23814e+07	1.46837e+07	2.50222e+07	2.5341e+07	2.37903e+07	C06427	ko00592,ko01040,ko01100,ko01110	1.09856	0.00523941	0.495353	-1.01347	down	1.08786	3.97582e-05	0.414284	-1.27131	down	--	--	--	--	--
pma3101	256.082	124.039	256.082	C11H14NO6+	[M]+	Nicotinate D-ribonucleoside	Others	Vitamin	17720-18-2	3	131232	198123	256639	251129	261178	275537	936075	1.02601e+06	989882	296380	313112	314988	C05841	ko00760,ko01100	1.12139	0.000659632	3.74688	1.90569	up	1.06581	0.000117188	5.03752	2.33271	up	--	--	--	--	--
Qmdp083007	334.164	213.091	333.158	C18H23NO5	[M+H]+	Isostephaboline	Alkaloids	Terpenoid alkaloids	-	3	165001	193301	181962	582699	516168	550760	118621	147541	101183	306364	286819	294537	-	-	1.11052	0.000114862	0.222684	-2.16693	down	--	--	--	--	--	1.1507	0.000704601	3.05337	1.6104	up
Hmdp009520	306.074	278.08	305.069	C18H11NO4	[M+H]+	Cepharadione A	Alkaloids	Aporphine alkaloids	55610-01-0	3	50274.6	37919.3	40246.8	9	9	9	9	9	9	21619.7	20489.2	20359.7	-	-	--	--	--	--	--	1.09558	0.00775081	0.000210214	-12.2159	down	1.15673	0.00775081	0.000210214	-12.2159	down
Lmbn007891	313.238	183.14	314.246	C18H34O4	[M-H]-	Hydroxy ricinoleic acid	Lipids	Free fatty acids	-	1	13771.6	12541.4	13892.4	26974.6	27459.7	26499	9	6101.26	6152.49	16199.6	16111	15237.8	-	-	--	--	--	--	--	--	--	--	--	--	1.1516	4.54347e-05	2.013	1.00934	up
Xmsn002700	465.125	303.051	466.111	C21H22O12	[M-H]-	Taxifolin-3'-O-glucoside	Flavonoids	Flavanonols	31106-05-5	3	75231.3	102680	80766.2	475611	421393	413801	347966	304215	354875	252393	248620	264987	-	-	--	--	--	--	--	1.08291	0.000756343	3.89309	1.96092	up	1.14757	0.000830257	5.06733	2.34123	up
Zmgn001448	175.061	115.04	176.069	C7H12O5	[M-H]-	2-Propylmalic Acid*	Organic acids	Organic acids	-	3	94257.5	89254.4	98528.8	170470	158438	156360	46013.6	47355.5	48676.5	108937	112475	116504	C05994	ko00620	1.12176	0.0011097	0.292716	-1.77243	down	--	--	--	--	--	--	--	--	--	--
Lmbn001754	175.061	115.04	176.069	C7H12O5	[M-H]-	3-Isopropylmalic Acid*	Organic acids	Organic acids	921-28-8	3	94257.5	89254.4	98528.8	170470	158438	156360	46013.6	47355.5	48676.5	108937	112475	116504	C04411	ko00290,ko01100,ko01110,ko01210,ko01230	1.12176	0.0011097	0.292716	-1.77243	down	--	--	--	--	--	--	--	--	--	--
mws4002	154.086	137.06	153.079	C8H11NO2	[M+H]+	Dopamine	Alkaloids	Phenolamine	51-61-6	1	387856	475826	434480	502461	487726	477574	184516	184138	194709	367630	387402	391765	C03758	ko00350,ko00950,ko00965,ko01100,ko01110	1.12187	5.84827e-05	0.383825	-1.38148	down	1.0839	0.00957083	0.43397	-1.20433	down	--	--	--	--	--
Hmcp009963	180.137	123.07	180.138	C11H18NO+	[M]+	Candicine	Alkaloids	Phenolamine	6656-13-9	2	572712	483701	442678	173901	200491	173880	114739	87407.5	130582	271298	265840	253912	C10575	-	--	--	--	--	--	1.07729	0.0054454	0.221953	-2.17167	down	1.13893	0.0111481	0.365737	-1.45112	down
Wafn002827	357.119	195.067	358.126	C16H22O9	[M-H]-	Dihydroferulic acid glucoside	Phenolic acids	Phenolic acids	-	1	6.40454e+06	6.69244e+06	6.78898e+06	427676	400290	390656	126473	112433	118898	2.93794e+06	3.03916e+06	3.14548e+06	-	-	1.12043	0.00046234	0.293614	-1.76801	down	1.09562	0.000309704	0.0179928	-5.79644	down	1.15671	0.000307284	0.0612805	-4.02843	down
Lmsn003111	325.093	145.03	326.1	C15H18O8	[M-H]-	1-O-p-Coumaroyl-β-D-glucose	Phenolic acids	Phenolic acids	7139-64-2	1	437642	431662	452132	5.65968e+06	5.13032e+06	5.07228e+06	7.69484e+06	6.7122e+06	8.13551e+06	3.12599e+06	3.31573e+06	3.12725e+06	C16827	-	--	--	--	--	--	1.0949	0.00351258	17.0591	4.09247	up	1.15648	0.0014686	12.0038	3.58542	up
Lmxp001668	151.075	91.0542	150.068	C9H10O2	[M+H]+	2-Methoxy-4-ethenylphenol	Phenolic acids	Phenolic acids	7786-61-0	1	2.52187e+06	2.66482e+06	2.23801e+06	2.82529e+06	2.78266e+06	3.112e+06	6.21699e+06	6.7811e+06	6.51912e+06	3.93541e+06	3.71643e+06	3.70507e+06	C17883	-	1.11685	0.000156481	2.23822	1.16235	up	1.08823	6.4108e-05	2.62869	1.39434	up	--	--	--	--	--
Hmgp006701	625.254	325.108	624.247	C36H36O8N2	[M+H]+	Lyciumamide A	Alkaloids	Phenolamine	-	3	5.88483e+06	5.96552e+06	5.56175e+06	5.3405e+06	5.10881e+06	5.55917e+06	406361	486435	515271	3.88978e+06	3.93267e+06	3.68567e+06	-	-	1.12107	0.000366756	0.0879575	-3.50705	down	1.09388	0.000245866	0.0808671	-3.6283	down	--	--	--	--	--
mws0232	377.146	243.088	376.138	C17H20N4O6	[M+H]+	Riboflavin (Vitamin B2)	Others	Vitamin	83-88-5	1	9.72858e+06	8.99452e+06	1.03879e+07	1.86706e+06	1.65834e+06	2.0922e+06	386311	344026	417953	4.53531e+06	4.46881e+06	4.76979e+06	C00255	ko00740,ko01100,ko01110,ko01240,ko02010	1.11647	0.00583321	0.204409	-2.29047	down	1.09477	0.00181239	0.0394452	-4.66401	down	1.15168	0.00123165	0.192971	-2.37354	down
Hamp001749	192.101	177.078	191.095	C11H13NO2	[M+H]+	pycnarrhine	Alkaloids	Alkaloids	-	3	3.76938e+06	3.69692e+06	3.74157e+06	1.44779e+06	1.49003e+06	1.54058e+06	477981	465552	499095	2.07503e+06	2.18544e+06	2.04892e+06	-	-	1.12196	0.000179847	0.322131	-1.63428	down	1.09557	1.65064e-06	0.128716	-2.95774	down	1.15601	6.17528e-07	0.399576	-1.32346	down
MWSmce539	315.253	185.116	314.246	C18H34O4	[M+H]+	Dibutyl sebacate	Lipids	Free fatty acids	109-43-3	3	9	9	9	4469.61	3031.07	4951.53	9	9	9	4573.9	4295.58	4550.65	-	-	1.12192	0.0188521	0.00216829	-8.84923	down	--	--	--	--	--	1.15562	0.0188521	461.193	8.84923	up
Lmbn005923	277.217	59.0139	278.225	C18H30O2	[M-H]-	Crepenynic acid	Lipids	Free fatty acids	2277-31-8	1	1.19631e+06	1.14974e+06	1.07595e+06	1.06942e+06	1.06568e+06	1.15225e+06	471670	555157	493030	930273	893560	957363	C07289	ko00591	1.11207	0.000108332	0.462336	-1.11299	down	1.08498	0.000231846	0.444143	-1.17091	down	--	--	--	--	--
MA10039492	173.009	71.0341	174.016	C6H6O6	[M-H]-	Dehydroascorbic acid	Others	Vitamin	490-83-5	2	84825.9	50988.5	53183.6	306588	311232	190651	9	9	9	120387	117133	125468	C05422	ko00053,ko00480,ko01100	1.12267	0.0207577	3.33964e-05	-14.8699	down	1.09505	0.0288222	0.000142859	-12.7731	down	1.104	0.0274796	4.27767	2.09683	up
pme1987	88.0404	71.0124	89.0477	C3H7NO2	[M-H]-	L-Alanine	Amino acids and derivatives	Amino acids and derivatives	56-41-7	3	5834.92	5347.94	4935.23	8265.4	16042.4	15867.8	7829.38	8939.93	8941.43	7292.92	7779.89	7377.95	C00041	ko00250,ko00270,ko00430,ko00450,ko00470,ko00710,ko00970,ko01100,ko01110,ko01200,ko01230,ko02010,ko04122	--	--	--	--	--	--	--	--	--	--	1.02861	0.0873263	2.49257	1.31764	up
Hmln002806	335.077	179.03	336.084	C16H16O8	[M-H]-	5-O-Caffeoylshikimic acid	Phenolic acids	Phenolic acids	180981-12-8	3	141931	148968	167143	18703.4	23332.3	26635.5	9	9	9	65854.3	66346.9	70141	C10434	ko00940,ko00941,ko00945,ko01100,ko01110	1.12285	0.00995707	0.000393178	-11.3125	down	1.09577	0.00241179	5.89466e-05	-14.0502	down	1.14884	0.00166743	0.149923	-2.7377	down
Sakn002857	447.15	315.108	448.158	C19H28O12	[M-H]-	3,4-Dihydroxyphenethyl alcohol-8-O-[β-D-apinosyl(1→3)]-β-D-glucoside	Phenolic acids	Phenolic acids	-	2	773863	817508	688205	240446	258643	258520	2.58782e+06	2.68104e+06	2.47787e+06	1.3246e+06	1.3995e+06	1.31311e+06	-	-	1.12277	0.000564324	10.2252	3.35406	up	1.09132	4.64431e-05	3.39832	1.76482	up	1.15102	0.00469018	0.332346	-1.58924	down
pme0006	116.071	70.0651	115.063	C5H9NO2	[M+H]+	L-Proline	Amino acids and derivatives	Amino acids and derivatives	147-85-3	1	454358	349101	469860	1.87992e+06	1.56715e+06	1.84372e+06	2.10113e+06	2.38507e+06	2.51413e+06	1.1817e+06	1.14891e+06	1.10216e+06	C00148	ko00330,ko00332,ko00470,ko00970,ko01100,ko01110,ko01230,ko02010	--	--	--	--	--	1.0872	0.0020661	5.49771	2.45883	up	1.14364	0.00217262	4.15512	2.05489	up
MWS00330g	116.071	70.0662	115.063	C5H9NO2	[M+H]+	1-Amino-1-cyclobutane-carboxylic-acid	Amino acids and derivatives	Amino acids and derivatives	22264-50-2	1	454358	349101	469860	1.87992e+06	1.56715e+06	1.84372e+06	2.10113e+06	2.38507e+06	2.51413e+06	1.1817e+06	1.14891e+06	1.10216e+06	-	-	--	--	--	--	--	1.0872	0.0020661	5.49771	2.45883	up	1.14364	0.00217262	4.15512	2.05489	up
pmf0348	187.134	97.0648	188.141	C10H20O3	[M-H]-	2,6-Dimethyl-7-octene-2,3,6-triol	Others	Saccharides	73815-21-1	3	232641	199220	226629	350423	449036	361835	182246	151654	208114	250671	235193	249321	-	-	1.07129	0.0096648	0.466733	-1.09933	down	--	--	--	--	--	--	--	--	--	--
mws5042	223.108	120.088	222.1	C11H14N2O3	[M+H]+	L-Glycyl-L-phenylalanine*	Amino acids and derivatives	Amino acids and derivatives	721-66-4	1	706364	759982	742753	356955	347222	355972	120666	124427	126805	373911	397637	374886	-	-	1.12265	4.34472e-06	0.350798	-1.51129	down	1.09536	0.0005783	0.168348	-2.57048	down	1.15476	0.00120385	0.479901	-1.05919	down
Jmwn002620	341.086	161.02	342.095	C15H18O9	[M-H]-	Vanillic Acid-4-O-Glucuronide	Phenolic acids	Phenolic acids	-	1	234382	284800	246022	144945	130137	137064	448409	445684	425322	295632	313373	315423	-	-	1.12116	2.587e-05	3.20133	1.67867	up	--	--	--	--	--	--	--	--	--	--
pme0026	147.113	84.0808	146.106	C6H14N2O2	[M+H]+	L-Lysine	Amino acids and derivatives	Amino acids and derivatives	56-87-1	2	106034	87925.8	89249.2	1.49605e+06	1.33324e+06	1.2709e+06	1.48501e+06	1.45429e+06	1.44877e+06	953026	923301	887704	C00047	ko00300,ko00310,ko00470,ko00780,ko00960,ko00970,ko01100,ko01110,ko01210,ko01230,ko02010	--	--	--	--	--	1.09477	1.77295e-06	15.4942	3.95365	up	1.15514	0.00260611	14.4776	3.85575	up
Hmdp004472	326.136	311.11	325.131	C19H19NO4	[M+H]+	Oliveridine	Alkaloids	Aporphine alkaloids	53602-02-1	1	1.19458e+07	1.16552e+07	3.06915e+07	9.66744e+06	1.14751e+07	1.04935e+07	8.63703e+07	8.32232e+07	8.42553e+07	3.4116e+07	3.52536e+07	3.28244e+07	-	-	1.12192	3.88892e-06	8.02405	3.00433	up	1.0221	0.00780162	4.67558	2.22514	up	--	--	--	--	--
Zmyn004548	291.197	235.174	292.204	C18H28O3	[M-H]-	12-Oxo-phytodienoic acid	Lipids	Free fatty acids	85551-10-6	3	12725.7	11197.8	12321.7	8131.26	8572.66	9000.29	5228.23	4269.74	5134.01	9031.8	9644.63	9119.16	C01226	ko00592,ko01100,ko01110	--	--	--	--	--	1.08104	0.000433021	0.403694	-1.30867	down	--	--	--	--	--
Lchp000221	207.064	91.0548	206.058	C11H10O4	[M+H]+	(Z)-3-Ethylidene-7-hydroxy-6-methoxyphthalide	Others	Others	-	2	1.64379e+06	1.6591e+06	1.68794e+06	505660	604448	521191	102540	9	108623	757671	784167	814348	-	-	--	--	--	--	--	--	--	--	--	--	1.15135	0.000130861	0.326859	-1.61326	down
Hmdp002559	334.166	243.1	333.158	C18H23NO5	[M+H]+	Sinococuline	Alkaloids	Alkaloids	109351-36-2	2	291818	262287	272886	1.07232e+06	925359	983507	192354	170581	240931	441260	458843	426913	-	-	1.11286	0.000572547	0.202559	-2.30359	down	--	--	--	--	--	1.15315	0.00259003	3.60486	1.84994	up
pmn001644	519.078	300	520.085	C23H20O14	[M-H]-	Quercetin-3-O-(2''-O-acetyl)glucuronide	Flavonoids	Flavonols	-	3	192453	157729	173533	1.28932e+06	1.2158e+06	1251180	2.5249e+06	2.76587e+06	2.60325e+06	1.28337e+06	1.34587e+06	1.37898e+06	-	-	1.11917	0.00130465	2.10154	1.07145	up	1.09463	0.000675661	15.0731	3.91391	up	1.15496	3.52018e-05	7.17242	2.84246	up
MWS0946	378.242	78.9594	379.249	C18H38NO5P	[M-H]-	Sphingosine-1-Phosphate	Lipids	Sphingolipids	26993-30-6	2	12827.5	18471	16198	25722.8	15405.2	15577.6	127375	112486	128444	48543.8	50251.9	46720.9	C06124	ko00600,ko01100	1.10476	0.000189147	6.49502	2.69933	up	1.08903	0.00102153	7.75435	2.95501	up	--	--	--	--	--
Hmln003529	401.146	269.11	402.153	C18H26O10	[M-H]-	Benzyl β-primeveroside	Phenolic acids	Phenolic acids	130622-31-0	1	375672	337455	297804	469080	418322	448250	3.61362e+06	3.5599e+06	2.69815e+06	1.2785e+06	1.36863e+06	1.29482e+06	-	-	1.11752	0.0105486	7.3909	2.88575	up	1.09011	0.00961839	9.76493	3.28761	up	--	--	--	--	--
pme3968	166.072	149.046	165.065	C6H7N5O	[M+H]+	7-Methylguanine	Nucleotides and derivatives	Nucleotides and derivatives	578-76-7	3	196321	220885	229663	177205	131731	175346	48582.4	58514.4	49546.2	134772	143014	133886	C02242	-	1.10096	0.0148013	0.323454	-1.62837	down	1.08974	0.00180994	0.242155	-2.04599	down	--	--	--	--	--
Zmhn002301	325.093	163.039	326.1	C15H18O8	[M-H]-	p-Coumaric acid-4-O-glucoside	Phenolic acids	Phenolic acids	117405-48-8	2	9	9	9	397835	396157	407121	505969	556240	574212	289977	291263	272556	C06739	-	--	--	--	--	--	1.09579	0.00139882	60608.2	15.8872	up	1.157	7.2523e-05	44485.7	15.4411	up
pme2122	112.087	95.0604	111.08	C5H9N3	[M+H]+	Histamine	Alkaloids	Alkaloids	51-45-6	3	47277.5	45324	71874.9	285987	249894	297178	251468	136999	258267	161285	152890	164227	C00388	ko00340,ko01100,ko01110	--	--	--	--	--	1.0259	0.0493413	3.93208	1.97529	up	1.1366	0.000570567	5.06492	2.34054	up
Lmlp001545	344.188	299.126	343.178	C20H25NO4	[M+H]+	3',6-Dihydroxy-4',7-dimethoxyl-N,N-dimethyltetrahydroisoquinoline	Alkaloids	Isoquinoline alkaloids	-	1	1.2712e+06	1.4018e+06	1.44087e+06	793905	831301	784985	9.90085e+06	1.03426e+07	9.41459e+06	4.83081e+06	4.48806e+06	4.62334e+06	-	-	1.12287	0.000844294	12.3053	3.6212	up	1.09456	0.000683938	7.20928	2.84985	up	--	--	--	--	--
pmb0628	613.176	451.1	612.169	C27H32O16	[M+H]+	Eriodictyol-8-C-glucoside-4'-O-glucoside	Flavonoids	Flavanones	-	3	231265	123452	246634	121129	103834	146100	687722	780809	597841	343814	344834	367031	-	-	1.11146	0.00633778	5.56879	2.47736	up	1.02857	0.0024157	3.43622	1.78082	up	--	--	--	--	--
MWSmce089	284.122	147.043	283.121	C17H17NO3	[M+H]+	p-Coumaroyltyramine*	Alkaloids	Phenolamine	36417-86-4	1	6.17365e+06	6.87305e+06	6.80496e+06	1.22166e+07	1.28043e+07	1.3132e+07	41048.1	33929.8	54007.6	7.26366e+06	7.70318e+06	7.79656e+06	-	-	1.12195	0.000443555	0.00338076	-8.20844	down	1.09413	0.00113715	0.00649747	-7.26591	down	--	--	--	--	--
Lwhp010633	160.075	115.053	159.068	C10H9NO	[M+H]+	Echinopsine	Alkaloids	Quinoline alkaloids	83-54-5	1	739883	708275	599727	2.41482e+06	2.47869e+06	2.31934e+06	177349	203053	195516	1.1812e+06	1.15097e+06	1.09632e+06	-	-	1.12252	0.000318317	0.0798461	-3.64663	down	1.08805	0.00607566	0.281226	-1.8302	down	1.15061	1.12652e-05	3.5221	1.81643	up
ML10197929	130.087	88.0403	131.07	C4H9N3O2	[M-H]-	Creatine	Organic acids	Organic acids	57-00-1	3	20404.5	21002.6	26400.4	31172.2	27134.6	24115.4	138612	127009	266086	53063.2	55558.6	51532.8	C00300	ko00260,ko00330,ko01100	1.0844	0.0779437	6.45102	2.68953	up	1.06418	0.0736572	7.84142	2.97111	up	--	--	--	--	--
Lmyn007883	287.223	287.223	288.23	C16H32O4	[M-H]-	9,16-Dihydroxypalmitic acid	Lipids	Free fatty acids	38076-49-2	3	435283	479395	439581	1.89063e+06	1.94614e+06	2.06597e+06	9	9	9	770549	831583	804118	-	-	1.12323	0.000690727	4.57415e-06	-17.7381	down	1.0958	0.000966322	1.99371e-05	-15.6142	down	1.15521	0.000574618	4.35865	2.12388	up
Hmcp001636	509.128	347.07	508.122	C23H24O13	[M+H]+	Limocitrin-7-O-glucoside	Flavonoids	Flavonols	-	3	437494	509983	525442	109714	460306	227925	74821	65759.7	55065.4	215193	230484	230029	-	-	--	--	--	--	--	1.08998	0.00292226	0.132829	-2.91236	down	--	--	--	--	--
Lssp210092	314.139	177.054	313.131	C18H19NO4	[M+H]+	N-trans-ferulic tyramine*	Others	Saccharides	-	1	2.80246e+06	3.04357e+06	3.18894e+06	1.07364e+06	1.0352e+06	1.16502e+06	76554.2	95930.8	81446.3	1.44396e+06	1.55586e+06	1.47575e+06	-	-	1.12127	0.00117873	0.0775633	-3.68848	down	1.09483	0.00144269	0.0281054	-5.15301	down	1.15118	0.00147748	0.362354	-1.46453	down
mws0470	117.019	73.0295	118.027	C4H6O4	[M-H]-	Methylmalonic acid*	Organic acids	Organic acids	516-05-2	3	4.52479e+07	6.70283e+07	6.72639e+07	2.82426e+07	3.23579e+07	2.05721e+07	1.49335e+06	1.38169e+06	1.23754e+06	4.05007e+07	3.76657e+07	4.00528e+07	C02170	ko00240,ko00280,ko00640,ko01100	1.11789	0.0175633	0.0506647	-4.30288	down	1.09274	0.0152207	0.0229062	-5.44812	down	1.04637	0.0296083	0.452114	-1.14524	down
mws0192	117.019	73.0295	118.027	C4H6O4	[M-H]-	Succinic acid*	Organic acids	Organic acids	110-15-6	3	4.52479e+07	6.70283e+07	6.72639e+07	2.82426e+07	3.23579e+07	2.05721e+07	1.49335e+06	1.38169e+06	1.23754e+06	4.05007e+07	3.76657e+07	4.00528e+07	C00042	ko00020,ko00190,ko00250,ko00310,ko00350,ko00360,ko00620,ko00630,ko00640,ko00650,ko00760,ko00920,ko01100,ko01110,ko01200	1.11789	0.0175633	0.0506647	-4.30288	down	1.09274	0.0152207	0.0229062	-5.44812	down	1.04637	0.0296083	0.452114	-1.14524	down
pme0278	191.103	128.071	190.095	C7H14N2O4	[M+H]+	2,6-Diaminooimelic acid	Organic acids	Organic acids	583-93-7	3	177192	123900	168331	282675	297321	256295	655634	661090	626949	260608	255523	275252	C00666	ko00300,ko00470,ko01100,ko01110,ko01230	1.11652	2.37801e-05	2.32416	1.21671	up	1.08247	5.46342e-05	4.14056	2.04983	up	--	--	--	--	--
Lmmn003398	489.107	285.04	490.111	C23H22O12	[M-H]-	Kaempferol-3-O-(6''-O-acetyl)glucoside	Flavonoids	Flavonols	-	2	1.44794e+06	1.44557e+06	1.5154e+06	1.24773e+07	1.12997e+07	1.21382e+07	3.57391e+06	2.9967e+06	3.50377e+06	5.23389e+06	5.15156e+06	5.54353e+06	-	-	1.1178	0.000207212	0.280504	-1.83391	down	1.08523	0.00834762	2.285	1.1922	up	1.15641	0.00106244	8.14607	3.0261	up
MWS5165	203.091	129.054	202.084	C9H14O5	[M+H]+	Methyloxalacetic Acid Diethyl Ester	Organic acids	Organic acids	759-65-9	3	51619.4	59608.4	56674.6	140310	118988	147746	44979.3	44896.9	51269.7	93996.2	88743.5	87345.4	C07056	-	1.11103	0.00668994	0.346758	-1.528	down	--	--	--	--	--	1.13935	0.00792171	2.42429	1.27756	up
Hamp003448	268.134	191.09	267.126	C17H17NO2	[M+H]+	Asimilobine	Others	Others	6871-21-2	1	2.88033e+07	3.08323e+07	3.24629e+07	6.89594e+06	9.33687e+06	8.13174e+06	1.01759e+07	1.21428e+07	1.41838e+07	1.8924e+07	1.99197e+07	1.84591e+07	-	-	--	--	--	--	--	1.07052	0.000306753	0.396342	-1.33518	down	1.14572	0.000153776	0.264549	-1.91839	down
Wbmp002612	315.107	163.039	314.1	C14H18O8	[M+H]+	Methyl (6-O-4-hydroxybenzoyl)-α-D-glucoside	Phenolic acids	Phenolic acids	-	2	9	9	9	126337	101016	115064	873601	772393	836782	233243	249725	233811	-	-	1.12008	0.000995676	7.25074	2.85813	up	1.0958	0.00127468	91954.7	16.4886	up	1.15689	0.00409287	12682.1	13.6305	up
Zmyn000247	147.03	57.0346	148.037	C5H8O5	[M-H]-	2-Hydroxyglutaric Acid	Organic acids	Organic acids	13095-48-2	3	1.04262e+06	1.56919e+06	1.43921e+06	2.76416e+06	2.77839e+06	2.66438e+06	1.83363e+06	1.86038e+06	1.84714e+06	1.87941e+06	2.00019e+06	2.02301e+06	C03196	ko00310,ko01100	--	--	--	--	--	--	--	--	--	--	1.09252	0.00994228	2.02589	1.01856	up
mws4516	130.05	84.0454	129.043	C5H7NO3	[M+H]+	Pyroglutamic acid	Amino acids and derivatives	Amino acids and derivatives	4042-36-8	2	2.4533e+06	2.51846e+06	2.59688e+06	1.38273e+07	1.09764e+07	1.38799e+07	9.21121e+06	9.27208e+06	9.33302e+06	8.27208e+06	8.15625e+06	7.6758e+06	-	-	--	--	--	--	--	1.09544	3.75494e-08	3.6752	1.87782	up	1.15151	0.00835055	5.11104	2.35362	up
MWSslk241	328.155	265.092	327.147	C19H21NO4	[M+H]+	Boldine	Alkaloids	Aporphine alkaloids	476-70-0	2	1.54831e+06	1.61309e+06	1.62149e+06	685859	609710	801874	276557	367565	273336	911297	873280	842019	C09365	-	1.07545	0.0076799	0.437418	-1.19292	down	1.08835	9.8583e-06	0.191821	-2.38217	down	1.1358	0.00123408	0.43853	-1.18925	down
MWS1983	343.125	89.0254	344.132	C12H24O11	[M-H]-	Maltitol	Others	Saccharides	585-88-6	3	200477	93076.2	205748	306211	400631	297082	1.03768e+06	957918	1.02257e+06	265490	277050	255881	-	-	1.10611	0.000143807	3.00637	1.58802	up	1.05497	0.000120532	6.04478	2.59569	up	--	--	--	--	--
pmb0494	295.165	207.065	294.158	C15H22N2O4	[M+H]+	Sinapoylputrescine	Alkaloids	Phenolamine	70185-57-8	3	2.62749e+07	2.91975e+07	2.75927e+07	7.36387e+06	8.09996e+06	7.17378e+06	193521	149794	158965	1.10525e+07	1.16446e+07	1.19587e+07	-	-	1.12211	0.0014316	0.0221879	-5.49409	down	1.09524	0.000939068	0.00604682	-7.36961	down	1.15395	0.000675761	0.272528	-1.87552	down
Zmdn005358	373.128	313.102	374.137	C20H22O7	[M-H]-	Vladinol D	Lignans and Coumarins	Lignans	-	3	136600	94792.4	107618	83625.8	67607.2	77358.2	186630	210698	198301	124260	127063	117469	-	-	1.11104	0.000292623	2.60565	1.38164	up	--	--	--	--	--	--	--	--	--	--
Hmcn000192	209.067	59.0139	210.074	C7H14O7	[M-H]-	Sedoheptulose	Others	Saccharides	3019-74-7	3	275839	264145	246807	368433	330559	360014	947012	988647	942502	433220	401225	408779	C02076	ko00710,ko01100	1.12027	9.07551e-06	2.71779	1.44244	up	1.09417	1.85996e-05	3.6581	1.87109	up	--	--	--	--	--
mws5041	189.123	86.0964	188.116	C8H16N2O3	[M+H]+	L-Glycyl-L-isoleucine*	Amino acids and derivatives	Amino acids and derivatives	19461-38-2	3	445837	459442	482425	249413	236653	213373	33768.5	40381.1	57060.9	220701	206149	205725	-	-	1.10353	0.000287509	0.187594	-2.41431	down	1.08653	2.05942e-05	0.0945523	-3.40274	down	--	--	--	--	--
mws1499	149.046	59.0131	150.053	C5H10O5	[M-H]-	D-Arabinose	Others	Saccharides	10323-20-3	3	159104	164425	151136	9	9	9	280041	295745	291619	161252	166899	153917	C00216	ko00040,ko00053,ko00520,ko01100,ko01250	1.12323	0.000264182	32126.1	14.9715	up	--	--	--	--	--	1.15699	0.000595101	5.68821e-05	-14.1017	down
mws1433	314.139	177.055	313.131	C18H19NO4	[M+H]+	N-Feruloyltyramine*	Alkaloids	Phenolamine	66648-43-9	1	2.7188e+06	3.01332e+06	3.0234e+06	983479	1.01835e+06	1.21745e+06	70527.9	76946.9	92897	1.45081e+06	1.33974e+06	1.37802e+06	C02717	-	1.11961	0.00504766	0.0746664	-3.7434	down	1.09449	0.00118397	0.0274537	-5.18685	down	1.14448	0.000206856	0.367685	-1.44346	down
Zmhn002334	355.104	193.049	356.111	C16H20O9	[M-H]-	6-O-Feruloyl-β-D-glucose	Phenolic acids	Phenolic acids	137887-25-3	2	195424	187288	203920	65501	82863.4	70866.7	90277.2	77164.2	83976.1	119935	117347	126969	-	-	--	--	--	--	--	1.08779	7.72393e-05	0.428578	-1.22237	down	1.14444	6.57207e-05	0.373712	-1.42	down
mws0005	161.107	144.081	160.1	C10H12N2	[M+H]+	Tryptamine	Alkaloids	Plumerane	61-54-1	3	904057	1.07812e+06	940378	1.98511e+06	1.99366e+06	1.99834e+06	1.08092e+06	1.12286e+06	1.03908e+06	1.31832e+06	1.4286e+06	1.39694e+06	C00398	ko00380,ko00901,ko01100,ko01110	--	--	--	--	--	--	--	--	--	--	1.14421	0.00258451	2.04516	1.03222	up
pme0021	166.086	120.081	165.079	C9H11NO2	[M+H]+	L-Phenylalanine	Amino acids and derivatives	Amino acids and derivatives	63-91-2	1	332450	340220	351716	1.18574e+06	1.28381e+06	1.39746e+06	1.92156e+06	1.90274e+06	1.84445e+06	1.09659e+06	1.14312e+06	1.19071e+06	C00079	ko00360,ko00400,ko00460,ko00470,ko00940,ko00960,ko00966,ko00970,ko00996,ko00999,ko01100,ko01110,ko01210,ko01230,ko02010	--	--	--	--	--	1.09549	0.000106059	5.5338	2.46827	up	1.15368	0.00389522	3.77495	1.91646	up
Lmhp009349	502.293	361.274	501.286	C25H44NO7P	[M+H]+	LysoPE 20:4(2n isomer)*	Lipids	LPE	-	3	132502	132647	150163	52300.3	48372.2	61348	14370.4	15146.4	15343.9	71143.8	74300.2	77261.6	-	-	1.11609	0.00921818	0.276883	-1.85265	down	1.09489	0.00219787	0.108017	-3.21067	down	1.14022	0.000611672	0.390118	-1.35802	down
Lcsp000211	263.082	235.087	262.074	C16H10N2O2	[M+H]+	isoindigotin*	Alkaloids	Plumerane	476-34-6	1	9	9	9	44714.2	30610.6	42147.8	43554.7	29378.4	38253.9	46046.6	42659.6	45627.3	-	-	--	--	--	--	--	1.0954	0.0122286	4118.04	12.0077	up	1.15654	0.0120528	4350.84	12.0871	up
Lcsp000212	263.082	235.087	262.074	C16H10N2O2	[M+H]+	isoindygo	Alkaloids	Plumerane	-	3	9	9	9	44714.2	30610.6	42147.8	43554.7	29378.4	38253.9	46046.6	42659.6	45627.3	-	-	--	--	--	--	--	1.0954	0.0122286	4118.04	12.0077	up	1.15654	0.0120528	4350.84	12.0871	up
Hmdp005218	356.18	206.11	355.178	C21H25NO4	[M+H]+	Xylopinine	Alkaloids	Isoquinoline alkaloids	523-02-4	2	2.85831e+06	2.74116e+06	2.3655e+06	893915	1.04663e+06	875124	427739	427274	464439	1.20148e+06	1.2447e+06	1.30505e+06	C09671	-	1.10793	0.0089465	0.468611	-1.09354	down	1.09303	0.00425698	0.165657	-2.59373	down	1.14333	0.00349759	0.353506	-1.50019	down
Hmdn006566	455.351	455.35	456.36	C30H48O3	[M-H]-	3,4-Open loop-lupine-4(23),20(29)-diene-24-hydroxy-3-carboxylic acid	Terpenoids	Triterpene	-	2	46518.7	39967.3	36841.6	20314.4	28453.4	21787.7	19624.7	12021	19389.7	37550.4	40650.9	38312	-	-	--	--	--	--	--	1.02116	0.00332427	0.41382	-1.27293	down	--	--	--	--	--
pmc0066	333.06	137.05	332.052	C10H13N4O7P	[M+H]+	2'-Deoxyinosine-5'-monophosphate	Nucleotides and derivatives	Nucleotides and derivatives	3393-18-8	3	5.46199e+07	5.50392e+07	5.89275e+07	2.63535e+07	2.64013e+07	2.53706e+07	527364	524446	475776	2.37898e+07	2.39425e+07	2.56259e+07	C06196	ko00230,ko01232	1.12305	0.000167225	0.019553	-5.67647	down	1.09566	0.000604868	0.00906113	-6.78609	down	1.15409	0.00123841	0.463414	-1.10963	down
Hmdp009963	336.085	321.06	335.079	C19H13NO5	[M+H]+	Oxonantenine	Alkaloids	Aporphine alkaloids	15358-38-0	3	1.8004e+06	1.78492e+06	1.73522e+06	86440.1	95189.6	83612.1	9	9	9	670612	653810	617648	-	-	1.12319	0.00155021	0.000101794	-13.2621	down	1.09582	0.00012289	5.07467e-06	-17.5883	down	1.15658	8.7548e-05	0.0498524	-4.32619	down
mws0089	447.093	285.041	448.101	C21H20O11	[M-H]-	Kaempferol-7-O-glucoside*	Flavonoids	Flavonols	16290-07-6	2	3.95759e+06	4.13416e+06	4.15795e+06	1.22289e+07	1.26966e+07	1.41535e+07	3.41461e+06	3.30498e+06	3.32014e+06	6.38433e+06	6.87042e+06	6.87185e+06	-	-	1.12081	0.00347089	0.256909	-1.96067	down	--	--	--	--	--	1.15325	0.00382532	3.1902	1.67365	up
pmb3023	449.109	287.055	450.116	C21H22O11	[M-H]-	Eriodictyol-8-C-glucoside	Flavonoids	Flavanones	1023271-51-3	3	1.84177e+06	1.56505e+06	1.73247e+06	1.78742e+06	1.7551e+06	1.64518e+06	5.62692e+06	5.34846e+06	5.94334e+06	3.01793e+06	2.82547e+06	2.79369e+06	-	-	1.12075	0.00112112	3.26131	1.70545	up	1.09101	0.000350179	3.29204	1.71898	up	--	--	--	--	--
Lmhp001670	231.17	72.0808	230.163	C11H22N2O3	[M+H]+	L-Valyl-L-Leucine	Amino acids and derivatives	Amino acids and derivatives	3989-97-7	3	228316	242802	267965	184872	195944	241297	30130.4	20234.5	36480.5	154026	144941	157353	-	-	1.10307	0.00611765	0.139597	-2.84066	down	1.08097	0.000836921	0.117504	-3.08922	down	--	--	--	--	--
HJN003	385.113	223.062	386.121	C17H22O10	[M-H]-	1-O-Sinapoyl-β-D-glucose	Phenolic acids	Phenolic acids	-	1	1.1708e+06	1.33472e+06	1.20896e+06	519397	493456	520461	294671	295411	308367	812763	875160	875417	C01175	ko00940,ko01110	--	--	--	--	--	1.09389	0.00259546	0.241877	-2.04765	down	1.15166	0.00368372	0.412793	-1.27651	down
mws1080	341.109	179.056	342.116	C12H22O11	[M-H]-	Galactinol	Others	Saccharides	3687-64-7	1	4.95073e+06	7.61268e+06	3.93394e+06	1.33452e+07	1.28805e+07	1.45332e+07	22435275	2.21222e+07	2.04745e+07	8.30163e+06	8.92323e+06	8.95667e+06	C01235	ko00052,ko01100	--	--	--	--	--	1.0559	0.000819802	3.94197	1.97892	up	1.06714	0.00854762	2.47063	1.30488	up
pmb0818	206.081	145.052	205.074	C11H11NO3	[M+H]+	Methoxyindoleacetic acid	Alkaloids	Plumerane	3471-31-6	3	1.48891e+06	1.6001e+06	1.65203e+06	4.89903e+06	5.39036e+06	5.05211e+06	7.35995e+06	7.59832e+06	7.77795e+06	4.15346e+06	4.47805e+06	4.47032e+06	C05660	ko00380	--	--	--	--	--	1.09474	7.02762e-05	4.79562	2.26172	up	1.15403	0.000651578	3.23589	1.69416	up
mws0048	431.098	311.052	432.106	C21H20O10	[M-H]-	Apigenin-8-C-Glucoside (Vitexin)*	Flavonoids	Flavones	3681-93-4	3	784508	737928	696306	58767	57544.2	48770.5	9	9	9	321816	349262	342851	C01460	ko00941,ko00944	1.12313	0.00325827	0.000163555	-12.5779	down	1.0958	0.0011844	1.21691e-05	-16.3264	down	1.15538	0.00119542	0.0744033	-3.74849	down
pmb0782	86.0964	69.0698	85.0891	C5H11N	[M+H]+	Piperidine	Alkaloids	Piperidine alkaloids	110-89-4	3	4.24559e+06	4.13181e+06	4.10277e+06	9.76376e+06	9.43092e+06	8.877e+06	7.43576e+06	6.9181e+06	7.42799e+06	6.62898e+06	6.94738e+06	7.22703e+06	C01746	ko00960	--	--	--	--	--	--	--	--	--	--	1.15393	0.00194978	2.2493	1.16948	up
Lmhn002573	399.09	205.04	400.101	C17H20O11	[M-H]-	Sinapoylglucuronic acid	Phenolic acids	Phenolic acids	-	2	1.18412e+07	1.22575e+07	1.75287e+07	221738	218988	213171	9	9	9	5.3169e+06	5.40453e+06	5.76445e+06	-	-	1.12323	0.000134223	4.1291e-05	-14.5638	down	1.09566	0.0169598	6.4861e-07	-20.5561	down	1.15488	0.0174911	0.0157083	-5.99233	down
pmb0874	478.293	337.274	477.286	C23H44NO7P	[M+H]+	LysoPE 18:2(2n isomer)	Lipids	LPE	-	2	2.82379e+06	1.92205e+06	2.43184e+06	900720	689530	729991	238410	160069	155930	959628	1.00662e+06	1.04629e+06	-	-	1.09684	0.00542618	0.238945	-2.06525	down	1.08551	0.0129909	0.0772408	-3.69449	down	1.12315	0.019995	0.323258	-1.62924	down
Lmhp009590	508.34	184.073	507.332	C25H50NO7P	[M+H]+	LysoPC 17:1	Lipids	LPC	-	2	117977	126685	144681	51705.1	57041.4	59233.5	61903.4	53186	52346.6	81373.1	88728.1	85489.1	-	-	--	--	--	--	--	1.07659	0.0053997	0.430049	-1.21743	down	1.1403	0.00739705	0.431446	-1.21275	down
mws2368	137.061	119.05	138.068	C8H10O2	[M-H]-	Tyrosol; 4-Hydroxyphenylethanol	Phenolic acids	Phenolic acids	501-94-0	3	89489.7	104142	104537	193148	207849	301757	11594.2	13323	13657.6	140850	153182	150198	C06044	ko00350,ko01100	1.11746	0.0227734	0.0548908	-4.18729	down	1.09311	0.0028614	0.129372	-2.9504	down	1.09166	0.0553814	2.3569	1.23689	up
Lmqn008369	595.257	152.995	596.296	C27H49O12P	[M-H]-	PI(18:2/0:0)	Lipids	Glycerol ester	-	3	1.61188e+06	1.44131e+06	1.86426e+06	803155	707687	849758	270102	247936	235973	905439	911210	841590	-	-	1.11563	0.0041921	0.319415	-1.64649	down	1.09142	0.00743795	0.153334	-2.70525	down	1.12186	0.012936	0.480045	-1.05876	down
mws0250	182.081	136.076	181.074	C9H11NO3	[M+H]+	L-Tyrosine	Amino acids and derivatives	Amino acids and derivatives	60-18-4	1	2.96863e+06	2.56024e+06	2.7154e+06	1.29035e+07	1.32286e+07	1.22369e+07	2.06132e+07	2.17133e+07	2.05012e+07	1.24943e+07	1.15676e+07	1.2481e+07	C00082	ko00130,ko00261,ko00350,ko00360,ko00400,ko00460,ko00730,ko00940,ko00950,ko00965,ko00966,ko00970,ko00999,ko01100,ko01110,ko01210,ko01230,ko01240	--	--	--	--	--	1.09467	0.000154515	7.62077	2.92994	up	1.15477	0.000169654	4.65401	2.21848	up
Cmzn005251	433.113	271.062	434.121	C21H22O10	[M-H]-	6-O-Caffeoylarbutin	Phenolic acids	Phenolic acids	136172-60-6	2	3.68978e+06	1.4641e+06	3.95101e+06	3.78595e+07	3.32369e+07	3.55442e+07	2.56386e+07	2.39519e+07	2.5791e+07	1.83373e+07	1.71521e+07	1.8646e+07	-	-	--	--	--	--	--	1.05209	4.31907e-05	8.27923	3.0495	up	1.12199	0.00014086	11.7124	3.54997	up
pme0274	132.102	69.0699	131.095	C6H13NO2	[M+H]+	6-Aminocaproic acid	Organic acids	Organic acids	60-32-2	2	373533	322694	343726	868180	846357	809065	651252	632258	555511	652394	627004	597744	C02378	ko01100	--	--	--	--	--	--	--	--	--	--	1.15069	3.18005e-05	2.42665	1.27896	up
Lmlp003531	449.108	287.058	448.101	C21H20O11	[M+H]+	Luteolin-3'-O-glucoside*	Flavonoids	Flavones	-	3	1.31549e+06	1.32613e+06	1.36048e+06	1.02978e+06	1.08348e+06	1.06536e+06	414864	294133	182162	822380	873698	896600	-	-	1.05673	0.00553602	0.280361	-1.83464	down	1.04773	0.00311046	0.222673	-2.167	down	--	--	--	--	--
mws1050	148.06	88.0393	147.053	C5H9NO4	[M+H]+	O-Acetylserine	Amino acids and derivatives	Amino acids and derivatives	5147-00-2	3	201065	167099	186984	443086	473105	447091	420293	387847	429674	305515	293603	320599	C00979	ko00270,ko00908,ko00920,ko01100,ko01110,ko01200,ko01230,ko04122	--	--	--	--	--	1.08302	0.000207466	2.2297	1.15685	up	1.14783	3.92303e-05	2.45571	1.29614	up
Cmjn004337	401.144	269.104	402.153	C18H26O10	[M-H]-	Benzyl-(2''-O-xylosyl)glucoside	Phenolic acids	Phenolic acids	-	1	304986	294174	298023	441654	374923	444989	3.18412e+06	3.46192e+06	3.07641e+06	1.22137e+06	1.12879e+06	1.21801e+06	-	-	1.12088	0.00115788	7.70665	2.9461	up	1.09529	0.00150978	10.8366	3.43785	up	--	--	--	--	--
mws0183	153.019	109.029	154.027	C7H6O4	[M-H]-	3,4-Dihydroxybenzoic acid (Protocatechuic acid)*	Phenolic acids	Phenolic acids	99-50-3	3	9	9	9	130700	111178	104640	9	9	9	123941	135411	128611	C00230	ko01100,ko01110	1.12312	0.00456227	7.7918e-05	-13.6477	down	--	--	--	--	--	1.15688	0.00456227	12834	13.6477	up
MWSmce257	218.109	88.0433	219.111	C9H17NO5	[M-H]-	D-Pantothenic Acid	Others	Vitamin	79-83-4	2	548322	520906	565954	120579	122819	144705	25256.6	20627.6	63141.4	190701	199854	182817	C00864	ko00410,ko00770,ko01100,ko01110,ko01240	1.00409	0.00784238	0.28092	-1.83177	down	1.06455	1.11417e-05	0.0666749	-3.90671	down	1.1526	6.16563e-05	0.237345	-2.07494	down
pmb2653	649.22	145.051	650.227	C24H42O20	[M-H]-	DMelezitose O-rhamnoside	Others	Saccharides	-	3	4125.72	9752.36	10516.9	15975	26744.4	20055	50038.3	65505.1	68615.1	22224.1	24254.7	22910.8	-	-	1.06739	0.00776634	2.93365	1.5527	up	1.04891	0.00629263	7.54902	2.91629	up	--	--	--	--	--
pme0193	147.076	84.0444	146.069	C5H10N2O3	[M+H]+	L-Glutamine	Amino acids and derivatives	Amino acids and derivatives	56-85-9	1	66548.2	69571.6	81005.6	1.08057e+06	1.01076e+06	1.13599e+06	1.29059e+06	1.21468e+06	1.21418e+06	713618	665995	725687	C00064	ko00220,ko00230,ko00240,ko00250,ko00470,ko00630,ko00750,ko00910,ko00970,ko01100,ko01230,ko01232,ko01240,ko02010	--	--	--	--	--	1.09473	0.000333673	17.1305	4.09849	up	1.1555	0.00112895	14.8639	3.89374	up
Lmhp001461	229.155	70.0651	228.147	C11H20N2O3	[M+H]+	L-Prolyl-L-Leucine	Amino acids and derivatives	Amino acids and derivatives	52899-07-7	2	1.05133e+06	1.89722e+06	1.22762e+06	679275	747257	767267	106312	142591	121109	598490	650382	644609	-	-	1.11722	0.000537096	0.168663	-2.56779	down	1.08152	0.0386568	0.0886008	-3.49654	down	--	--	--	--	--
Qmdp090102	340.155	295.098	339.147	C20H21NO4	[M+H]+	Crebanine	Alkaloids	Aporphine alkaloids	25127-29-1	2	3.13693e+07	3.36791e+07	3.2087e+07	3.41607e+06	3.75172e+06	3.7223e+06	9	9	9	1.2899e+07	1.36584e+07	1.41132e+07	-	-	1.12322	0.00087288	2.47932e-06	-18.6216	down	1.09582	0.000444056	2.77963e-07	-21.7786	down	1.15638	0.000426471	0.112113	-3.15698	down
Lmhp008589	476.277	335.258	475.27	C23H42NO7P	[M+H]+	LysoPE 18:3(2n isomer)	Lipids	LPE	-	1	1.86895e+07	1.97402e+07	1.572e+07	5.75828e+06	6.68468e+06	6.54929e+06	413756	380251	399755	9.19233e+06	8.88991e+06	8.40057e+06	-	-	1.12242	0.00234014	0.0628552	-3.99182	down	1.095	0.00461625	0.0220456	-5.50337	down	1.14271	0.00763984	0.350736	-1.51154	down
pmp001281	522.355	184.073	521.348	C26H52NO7P	[M+H]+	LysoPC 18:1	Lipids	LPC	-	1	529390	509313	606957	293841	277227	299920	159968	171370	171319	322682	352143	345134	-	-	--	--	--	--	--	1.09063	0.00543921	0.305444	-1.71102	down	--	--	--	--	--
Jmyp005451	352.154	308.13	352.154	C21H22NO4+	[M]+	13-Methylpalmatrubine	Alkaloids	Isoquinoline alkaloids	-	1	2.1524e+06	3.32152e+06	2.12399e+06	3.89965e+06	3.76092e+06	3.91368e+06	1.70266e+07	1.60953e+07	1.67617e+07	8.95667e+06	8.3707e+06	8.22762e+06	-	-	1.12276	0.000328593	4.30988	2.10765	up	1.08284	2.13308e-05	6.56543	2.71489	up	--	--	--	--	--
pmn001686	287.223	241.222	288.23	C16H32O4	[M-H]-	10,16-Dihydroxypalmitic acid	Lipids	Free fatty acids	3233-90-7	3	15704.9	18762.4	17966.9	58743	59143.5	65729	9	9	9	25687.5	26474.1	28078.8	C08285	ko00073	1.1232	0.00136695	0.000147046	-12.7314	down	1.09571	0.0027372	0.00051493	-10.9233	down	1.15076	0.000792388	3.50182	1.80811	up
Hmjp005556	284.127	147.05	283.121	C17H17NO3	[M+H]+	(2E)-3-(4-Hydroxyphenyl)-N-[2-(4-hydroxyphenyl)ethyl]-2-propenamide	Alkaloids	Alkaloids	-	1	6.51161e+06	6.84011e+06	6.98123e+06	1.1903e+07	1.24434e+07	1.26312e+07	47356.8	27075	36143	7.01218e+06	7.68416e+06	7.32152e+06	-	-	1.12152	0.000312433	0.00299032	-8.38549	down	1.09369	0.000416749	0.00543821	-7.52265	down	--	--	--	--	--
Xmgp006913	341.139	137.06	340.131	C20H20O5	[M+H]+	2,4,2',4'-tetrahydroxy-3'-prenylchalcone	Flavonoids	Chalcones	-	3	361013	351198	453369	132626	153115	155082	9	9	9	238463	243438	222657	-	-	1.12318	0.00237939	6.12492e-05	-13.9949	down	1.0957	0.00694379	2.31644e-05	-15.3977	down	1.13525	0.0142944	0.3782	-1.40278	down
pmn001469	561.183	323.113	562.19	C24H34O15	[M-H]-	Glomeratose A	Phenolic acids	Phenolic acids	202471-84-9	2	49771.8	48656.8	56174.6	9	9	9	9	9	9	19488.9	17761.4	18772.4	-	-	--	--	--	--	--	1.09576	0.00206018	0.000174641	-12.4833	down	1.15694	0.00206018	0.000174641	-12.4833	down
pmb2855	307.115	145.062	308.122	C11H20N2O8	[M-H]-	L-Glutamine-O-glycoside	Amino acids and derivatives	Amino acids and derivatives	-	3	26565.4	27016.3	40007.2	81274.2	88243.9	88780.1	458802	434292	447249	158974	159331	146620	-	-	1.12235	0.000100675	5.18913	2.37549	up	1.09029	6.34063e-06	14.3216	3.84012	up	1.11841	0.00140748	2.75992	1.46463	up
pmp001251	520.34	184.073	519.332	C26H50NO7P	[M+H]+	LysoPC 18:2(2n isomer)	Lipids	LPC	-	1	1.5856e+06	1.45364e+06	1.73375e+06	499876	478562	550280	128818	119154	98812.1	774650	717073	781676	-	-	1.11536	0.000831704	0.226846	-2.14021	down	1.09307	0.00272151	0.0726555	-3.78278	down	1.14934	0.00354233	0.320285	-1.64257	down
mws1434	431.098	311.05	432.106	C21H20O10	[M-H]-	Apigenin-6-C-glucoside (Isovitexin)*	Flavonoids	Flavones	38953-85-4	3	1.05243e+06	1.08035e+06	874417	72417.8	65807.6	86205.8	10621.9	6862	9	500899	533947	550153	C01714	ko00944	--	--	--	--	--	--	--	--	--	--	1.15336	0.00451483	0.0746314	-3.74407	down
Hamp002963	328.156	178.088	327.147	C19H21NO4	[M+H]+	Isocoreximine	Others	Others	-	3	1.4246e+06	1.30364e+06	1.57791e+06	4.60724e+06	4.41772e+06	8.55644e+06	1.17806e+07	1.14388e+07	1.15398e+07	6.57802e+06	6.81263e+06	7.22326e+06	-	-	--	--	--	--	--	1.09425	3.19039e-07	8.07198	3.01292	up	1.10067	0.0812145	4.08286	2.02958	up
pme3827	198.076	152.071	197.069	C9H11NO4	[M+H]+	3,4-Dihydroxy-L-phenylalanine (L-Dopa)	Amino acids and derivatives	Amino acids and derivatives	59-92-7	1	595105	633888	612626	1.48998e+07	1.46017e+07	1.3195e+07	8.44205e+06	8.70833e+06	7.80944e+06	7.1268e+06	7.77209e+06	7.72175e+06	C00355	ko00350,ko00950,ko00965,ko01100,ko01110	--	--	--	--	--	1.09535	0.00117389	13.5532	3.76056	up	1.15657	0.00148047	23.1842	4.53507	up
Lmhp007598	534.355	184.073	533.348	C27H52NO7P	[M+H]+	LysoPC 19:2(2n isomer)	Lipids	LPC	-	3	147564	150494	164737	39358.6	39614.1	41689.8	7018.31	7294.53	5873.22	63180.1	62884.8	68382.7	-	-	1.11992	1.91096e-05	0.167294	-2.57955	down	1.09461	0.00120862	0.0436178	-4.51894	down	1.15512	0.00182532	0.260726	-1.93939	down
MWS1900	215.129	153.127	216.136	C11H20O4	[M-H]-	Undecanedioic acid	Lipids	Free fatty acids	1852-04-6	3	56272.7	59095.2	58458.9	101119	139388	115159	50373.5	52514.3	52867.7	66690	61864.6	61140	-	-	1.09433	0.026514	0.437926	-1.19124	down	--	--	--	--	--	1.11782	0.0317261	2.04609	1.03287	up
Lssp210357	625.247	325.143	624.242	C30H40O14	[M+H]+	Pierisoid B	Others	Saccharides	-	2	5.03492e+06	5.09118e+06	4.87286e+06	4.24617e+06	4.11442e+06	4.83278e+06	340301	346044	366628	3.18253e+06	3.48641e+06	3.25747e+06	-	-	1.12222	0.00293257	0.0798108	-3.64727	down	1.0956	0.000162307	0.070203	-3.83232	down	--	--	--	--	--
pmp000579	463.123	301.07	462.116	C22H22O11	[M+H]+	Diosmetin-7-O-galactoside	Flavonoids	Flavones	-	3	605892	542311	626988	185373	354290	228389	9	9	9	406236	370408	380455	-	-	1.12244	0.0370274	3.51539e-05	-14.796	down	1.09578	0.00184462	1.52096e-05	-16.0047	down	1.05559	0.0101124	0.432659	-1.2087	down
Lmmn003323	271.228	225.22	272.235	C16H32O3	[M-H]-	2-Hydroxyhexadecanoic acid	Organic acids	Organic acids	764-67-0	2	708180	647883	804962	433223	700231	403279	165804	253410	268683	334052	317894	350018	-	-	--	--	--	--	--	1.05435	0.00150284	0.31832	-1.65145	down	--	--	--	--	--
Lmhp010190	522.355	184.073	521.348	C26H52NO7P	[M+H]+	LysoPC 18:1(2n isomer)	Lipids	LPC	-	1	4.98648e+06	5.30792e+06	5.80468e+06	2.95131e+06	2.93902e+06	3.26955e+06	734464	706035	736510	3.04891e+06	3.17376e+06	2.88248e+06	-	-	1.12174	0.00200497	0.237668	-2.07298	down	1.09466	0.00258298	0.135226	-2.88656	down	--	--	--	--	--
pmb2819	665.193	218.1	666.201	C27H38O19	[M-H]-	O-Caffeoyl maltotriose	Phenolic acids	Phenolic acids	-	3	1.10063e+06	1.89737e+06	1.67462e+06	159908	160722	259782	166791	78787.6	128047	665107	668378	612535	-	-	--	--	--	--	--	1.07118	0.0252379	0.0799607	-3.64456	down	1.13005	0.0270291	0.124216	-3.00908	down
Lmhp008763	452.277	311.258	451.27	C21H42NO7P	[M+H]+	LysoPE 16:1(2n isomer)	Lipids	LPE	-	3	147759	120634	153339	72344.6	51893.4	74050.2	9	9	9	82090.3	84377.6	90119.4	-	-	1.12287	0.0114039	0.000136165	-12.8424	down	1.09569	0.00512397	6.40216e-05	-13.9311	down	1.08859	0.00535173	0.470175	-1.08873	down
Qmjp110216	286.144	107.049	285.137	C17H19NO3	[M+H]+	N-[7'-(4'-Methoxyphenyl)ethyl]-2-methoxybenzamide	Alkaloids	Alkaloids	-	3	1.17402e+06	1.0264e+06	1.26806e+06	1.58021e+06	1.87402e+06	1.7523e+06	4.11832e+06	4.31082e+06	4.50675e+06	2.33965e+06	2.17482e+06	2.13803e+06	-	-	1.11488	8.62407e-05	2.48455	1.31299	up	1.09021	7.19794e-05	3.72957	1.89901	up	--	--	--	--	--
Ymmg000006	281.139	123.082	282.147	C15H22O5	[M-H]-	Rugosic acid A	Others	Others	-	1	505869	416110	463019	331015	362559	349107	41601.5	53763.3	41927.9	264167	260275	284675	-	-	1.11901	0.000153441	0.131673	-2.92497	down	1.09167	0.00323597	0.0991285	-3.33456	down	--	--	--	--	--
Zmgn000173	149.046	75.0088	150.053	C5H10O5	[M-H]-	D-Ribose	Others	Saccharides	50-69-1	3	194349	197453	216376	89231.6	84896.7	102359	71988.7	79543	69488.3	132466	121129	122853	C00121	ko00030,ko01100,ko02010	--	--	--	--	--	1.09005	0.000713819	0.363413	-1.46032	down	1.1416	0.000321045	0.454616	-1.13728	down
Cmxp004568	338.14	322.109	338.139	C20H20NO4+	[M]+	Corydayanine	Alkaloids	Isoquinoline alkaloids	-	2	219953	208154	225282	472183	351129	403309	2.15673e+06	2.0532e+06	2.45473e+06	1.15229e+06	1.08338e+06	1.19371e+06	-	-	1.11538	0.00244087	5.43334	2.44184	up	1.09447	0.00354024	10.2001	3.35052	up	--	--	--	--	--
mws4085	223.061	193.015	224.069	C11H12O5	[M-H]-	Sinapic acid	Phenolic acids	Phenolic acids	530-59-6	3	496758	389196	1.93862e+06	91142.6	100850	89813.7	34950.9	23839.8	27514	109804	100088	107998	C00482	ko00940,ko01100,ko01110	1.10218	0.000170689	0.306256	-1.70719	down	1.0448	0.209175	0.0305549	-5.03245	down	1.03844	0.231817	0.0997694	-3.32526	down
Hamp011640	256.264	102.091	255.256	C16H33NO	[M+H]+	palmitic amide	Others	Others	-	1	358773	333192	333466	156134	157073	145766	741285	589452	542686	376410	343038	370644	-	-	1.1127	0.0155119	4.08177	2.0292	up	--	--	--	--	--	1.15273	0.000478815	0.447591	-1.15975	down
pme1210	150.058	61.0106	149.051	C5H11NO2S	[M+H]+	L-Methionine	Amino acids and derivatives	Amino acids and derivatives	63-68-3	1	5.97684e+06	5.83703e+06	6.59392e+06	3.11668e+07	2.77584e+07	3.04834e+07	3.35949e+07	3.26036e+07	3.38765e+07	2.05405e+07	2.15817e+07	2.26625e+07	C00073	ko00270,ko00470,ko00966,ko00970,ko00999,ko01100,ko01110,ko01210,ko01230,ko01240	--	--	--	--	--	1.09465	4.08707e-06	5.43655	2.44269	up	1.15456	0.00125163	4.85711	2.2801	up
pmb2643	225.186	207.175	226.193	C14H26O2	[M-H]-	Myristoleic acid	Lipids	Free fatty acids	544-64-9	1	33655.3	29604.1	31497.7	16710.9	14741.7	15063.1	9	9	9	19612.4	21622.2	20412.4	C08322	-	1.12317	0.00154552	0.000580449	-10.7505	down	1.09577	0.00137082	0.000284939	-11.7771	down	1.14395	0.00116781	0.490895	-1.02651	down
MWSmce149	272.122	107.047	271.121	C16H17NO3	[M+H]+	Higenamine	Alkaloids	Isoquinoline alkaloids	5843-65-2	1	4.18134e+07	4.4727e+07	4.4005e+07	4.16201e+07	4.46951e+07	4.45133e+07	4.12607e+06	3.36155e+06	3.61936e+06	2.81077e+07	3.02993e+07	2.76476e+07	C06346	-	1.12174	0.00035728	0.0848972	-3.55814	down	1.09438	0.000229536	0.0850813	-3.55501	down	--	--	--	--	--
Hmgp006095	492.202	325.11	491.194	C28H29O7N	[M+H]+	Lyciumamide C	Alkaloids	Phenolamine	-	3	7.60936e+06	8.79435e+06	9.31636e+06	2.34298e+06	2.37503e+06	2.54257e+06	454735	470401	422449	4.1129e+06	3.98326e+06	3.72943e+06	-	-	1.12195	0.000584893	0.185603	-2.42971	down	1.09468	0.0038192	0.0523943	-4.25445	down	1.15096	0.0060594	0.282293	-1.82474	down
Hmdp005429	338.138	322.1	338.139	C20H20NO4+	[M]+	Jatrorrhizine	Alkaloids	Isoquinoline alkaloids	3621-38-3	1	484470	251553	341622	220300	207693	260688	841337	823628	909245	533362	577113	527646	C09553	-	1.11613	0.000130516	3.73788	1.90222	up	1.00928	0.0100953	2.38874	1.25625	up	--	--	--	--	--
MWSmce316	208.132	160.088	207.126	C12H17NO2	[M+H]+	Salsolidine	Alkaloids	Isoquinoline alkaloids	5784-74-7	1	1.94729e+07	2.06622e+07	2.17746e+07	2.268e+06	2.10763e+06	2.67078e+06	3.33538e+06	3.51654e+06	3.32737e+06	8.90455e+06	8.32898e+06	9.18535e+06	-	-	--	--	--	--	--	1.09493	0.00136661	0.164421	-2.60453	down	1.15414	0.000726807	0.113817	-3.13521	down
HJN016	623.239	460.177	624.247	C36H36N2O8	[M-H]-	Cannabisin D	Alkaloids	Alkaloids	-	2	1.53594e+07	1.30988e+07	1.49823e+07	1.27937e+07	1.29627e+07	1.25638e+07	921879	1.3457e+06	1.09364e+06	9.85567e+06	9.40867e+06	8.92102e+06	C17908	-	1.11871	2.7743e-07	0.0877138	-3.51105	down	1.09109	0.00212401	0.0773752	-3.69199	down	--	--	--	--	--
Lmbn001034	147.066	85.0294	148.074	C6H12O4	[M-H]-	2,3-Dihydroxy-3-methylpentanoic acid	Organic acids	Organic acids	562-43-6	3	1.35847e+06	1.33848e+06	1.31502e+06	9	9	9	9	9	9	465302	467453	427279	C06007	ko00290,ko01100,ko01110,ko01210,ko01230	--	--	--	--	--	1.09582	8.81528e-05	6.72986e-06	-17.181	down	1.157	8.81528e-05	6.72986e-06	-17.181	down
Lmbn001930	121.029	77.0394	122.037	C7H6O2	[M-H]-	2-Hydroxybenzaldehyde (Salicylaldehyde)	Phenolic acids	Phenolic acids	90-02-8	3	201343	211685	198598	149722	165957	152636	9	9	9	137858	126774	126352	C06202	ko01100	1.12321	0.00102335	5.76537e-05	-14.0822	down	1.09581	0.000381776	4.41446e-05	-14.4674	down	--	--	--	--	--
Qmjp110315	356.187	58.0652	356.186	C21H26NO4+	[M]+	N-Methylcorydine	Alkaloids	Alkaloids	-	1	456099	233643	296763	183540	311201	238838	1.3026e+06	835927	1.23741e+06	490229	501750	455191	-	-	1.08428	0.0210023	4.60201	2.20226	up	1.02291	0.0185419	3.42212	1.77489	up	--	--	--	--	--
Zmyn004449	309.208	171.103	310.214	C18H30O4	[M-H]-	9-Hydroxy-12-oxo-10(E),15(Z)-octadecadienoic acid	Lipids	Free fatty acids	-	3	25885.8	12938.5	24612.4	5189.19	6160.89	6658.08	6582.99	6631.43	6392.81	11921.3	11479	10783.1	C21923	ko00592,ko01110	--	--	--	--	--	1.01877	0.0710976	0.309083	-1.69393	down	1.07901	0.0651903	0.283876	-1.81667	down
Lmmn001294	331.103	153.02	332.111	C14H20O9	[M-H]-	Koaburaside	Phenolic acids	Phenolic acids	41653-73-0	2	2.48692e+06	2.40933e+06	2.00539e+06	629892	644648	632746	596821	624641	622282	1.14213e+06	1.07104e+06	1.18414e+06	-	-	--	--	--	--	--	1.08986	0.00758045	0.267146	-1.9043	down	1.15061	0.00789954	0.276353	-1.85542	down
MWS201478	253.118	120.086	252.111	C12H16N2O4	[M+H]+	Phe-Ser	Amino acids and derivatives	Amino acids and derivatives	16053-39-7	2	390010	307068	379965	495021	519178	487238	124569	177826	152759	331426	320757	353924	-	-	1.1065	0.000149782	0.303146	-1.72192	down	1.05097	0.00500029	0.422596	-1.24265	down	--	--	--	--	--
pmb1096	118.065	91.0542	117.058	C8H7N	[M+H]+	Indole	Alkaloids	Plumerane	120-72-9	2	1.37367e+06	3.83782e+06	1.29719e+06	1.00001e+07	9.38262e+06	1.01338e+07	1.33979e+07	1.26778e+07	1.19028e+07	8.05967e+06	8.7284e+06	7.96271e+06	C00463	ko00380,ko00400,ko00402,ko01100,ko01110	--	--	--	--	--	1.02654	0.00154185	5.83506	2.54475	up	1.06261	0.00790054	4.53495	2.18109	up
mws0256	118.086	72.0808	117.079	C5H11NO2	[M+H]+	L-Valine	Amino acids and derivatives	Amino acids and derivatives	72-18-4	2	3.26257e+06	3.10661e+06	3.28419e+06	8.61304e+06	9.2542e+06	8.51521e+06	6.5028e+06	6.72148e+06	6.4878e+06	5.3303e+06	5.27283e+06	5.77718e+06	C00183	ko00280,ko00290,ko00311,ko00460,ko00770,ko00966,ko00970,ko01100,ko01110,ko01210,ko01230,ko01240,ko02010	--	--	--	--	--	1.09392	8.10297e-06	2.04199	1.02998	up	1.15479	0.00102798	2.73298	1.45047	up
mws0856	463.088	301.036	464.096	C21H20O12	[M-H]-	Quercetin-4'-O-glucoside (Spiraeoside)*	Flavonoids	Flavonols	20229-56-5	2	1.95799e+06	2.08336e+06	2.41731e+06	1.70704e+07	1.33489e+07	1.41184e+07	1.12044e+07	1.00651e+07	1.08714e+07	8.97487e+06	8.39331e+06	8.11981e+06	-	-	--	--	--	--	--	1.09165	0.000387178	4.97641	2.3151	up	1.15113	0.00722301	6.89582	2.78572	up
pmn001492	187.04	123.044	188.047	C11H8O3	[M-H]-	Ayapin	Lignans and Coumarins	Coumarins	494-56-4	3	128001	122523	123386	180598	252529	224096	108322	86662.5	122938	140211	126495	134039	C18078	-	1.04655	0.0175412	0.483736	-1.04771	down	--	--	--	--	--	--	--	--	--	--
mws0981	178.037	136.015	179.044	C6H5N5O2	[M-H]-	Isoxanthopterin	Nucleotides and derivatives	Nucleotides and derivatives	529-69-1	3	29188.7	21352.7	18342.6	16845.8	20755.4	15029.7	80232.8	90034.5	84395.2	42010	45939.9	42115.1	C03975	-	1.11443	0.00015092	4.83865	2.2746	up	1.07199	0.000150442	3.69698	1.88635	up	--	--	--	--	--
pme2960	273.076	153.018	272.068	C15H12O5	[M+H]+	Naringenin chalcone; 2',4,4',6'-Tetrahydroxychalcone	Flavonoids	Chalcones	73692-50-9	3	319602	326786	303251	9	9	9	9	9	9	151020	167431	158339	C06561	ko00941,ko01100,ko01110	--	--	--	--	--	1.09581	0.00048363	2.84319e-05	-15.1021	down	1.15699	0.00048363	2.84319e-05	-15.1021	down
HX1341	163.039	89.0379	162.032	C9H6O3	[M+H]+	7-hydroxy-2H-1-benzopyran-2-one	Lignans and Coumarins	Coumarins	-	1	4.00122e+06	4.18712e+06	4.16953e+06	201361	322376	297096	419833	481150	489622	1.441e+06	1.56864e+06	1.43085e+06	-	-	--	--	--	--	--	1.09464	4.95112e-05	0.112528	-3.15164	down	1.15047	4.55391e-06	0.066422	-3.9122	down
Hmbn002692	517.158	175.04	518.164	C22H30O14	[M-H]-	6'-O-Feruloyl-D-sucrose	Phenolic acids	Phenolic acids	118230-77-6	3	89566.3	105480	99593.9	61486	59743.6	58330.5	26862.5	37908.6	44804.2	86209.1	94412.6	86546.3	-	-	--	--	--	--	--	1.04566	0.000968711	0.371895	-1.42703	down	--	--	--	--	--
mws0027	197.046	123.009	198.053	C9H10O5	[M-H]-	Syringic acid	Phenolic acids	Phenolic acids	530-57-4	3	938949	1.30161e+06	948532	506218	546334	643677	155679	186891	202133	685853	618415	645478	C10833	-	1.10458	0.00637194	0.321126	-1.63879	down	1.08367	0.0168179	0.170802	-2.54961	down	--	--	--	--	--
pme0183	152.057	135.03	151.049	C5H5N5O	[M+H]+	Isoguanine	Nucleotides and derivatives	Nucleotides and derivatives	3373-53-3	3	1.12519e+06	1.19277e+06	1.13625e+06	3.66402e+06	4.13383e+06	3.68318e+06	3.12447e+06	3.16397e+06	3.3871e+06	2.02489e+06	2.13754e+06	2.24842e+06	-	-	--	--	--	--	--	1.09387	0.000857892	2.80108	1.48599	up	1.15395	0.00283531	3.32378	1.73282	up
Cmyp003021	344.188	299.128	343.178	C20H25NO4	[M+H]+	Codamine	Alkaloids	Isoquinoline alkaloids	21040-59-5	1	1.53795e+06	1.38313e+06	1.39692e+06	810728	922148	801786	1.12788e+07	9.66371e+06	1.08484e+07	5.28122e+06	4.87555e+06	4.79434e+06	-	-	1.12178	0.00231452	12.5425	3.64875	up	1.09404	0.00254243	7.36242	2.88018	up	--	--	--	--	--
Lmrj001341	185.093	70.06	184.085	C8H12N2O3	[M+H]+	Cyclo(Ser-Pro)	Amino acids and derivatives	Amino acids and derivatives	-	3	243571	290246	268719	132848	137660	126370	1.13582e+06	1.18625e+06	1.19558e+06	392034	364777	404470	-	-	1.12284	0.000216846	8.86331	3.14785	up	1.09298	6.15253e-06	4.38317	2.13197	up	1.14254	0.00711845	0.494529	-1.01587	down
Xmgn006542	193.051	133.03	194.058	C10H10O4	[M-H]-	Dimethyl Phthalate	Phenolic acids	Phenolic acids	131-11-3	3	42782.2	44314.7	38386.8	21443.9	22898.3	25125.9	7588.81	4076.81	6169.88	24752.8	25359.1	27342.1	C11233	-	1.08419	0.000315633	0.256744	-1.9616	down	1.07657	0.000280647	0.142134	-2.81468	down	--	--	--	--	--
pmb0764	144.048	113.029	143.041	C6H9NOS	[M+H]+	4-Methyl-5-thiazoleethanol	Others	Others	137-00-8	3	438078	435772	464710	821719	794588	891895	26407	27076.7	25311.3	394920	362164	399177	C04294	ko00730,ko01100,ko01240	1.12295	0.00127537	0.031415	-4.9924	down	1.09561	0.000471479	0.0588655	-4.08643	down	--	--	--	--	--
mws0097	357.134	151.038	358.142	C20H22O6	[M-H]-	Pinoresinol*	Lignans and Coumarins	Lignans	487-36-5	1	980807	1.08948e+06	1.24001e+06	673430	607822	658403	140650	150611	137273	675111	634170	704645	C05366	ko00999,ko01100,ko01110	1.12154	0.00106668	0.220933	-2.17832	down	1.09305	0.00595197	0.129455	-2.94948	down	--	--	--	--	--
MWS00204g	104.071	58.0659	103.063	C4H9NO2	[M+H]+	N-Ethylglycine*	Amino acids and derivatives	Amino acids and derivatives	627-01-0	2	1.42663e+07	1.263e+07	1.33299e+07	8.0359e+06	7.32923e+06	1.01376e+07	5.27079e+06	5.23373e+06	5.29377e+06	9.22682e+06	8.34832e+06	8.55514e+06	-	-	--	--	--	--	--	1.09265	0.00333571	0.392736	-1.34837	down	--	--	--	--	--
Lmtn002796	449.108	287.057	450.116	C21H22O11	[M-H]-	Aromadendrin-7-O-glucoside	Flavonoids	Flavanonols	28189-90-4	2	2.87405e+06	2.77987e+06	2.86504e+06	2.81709e+06	2.50678e+06	2.50246e+06	9.81628e+06	1.01118e+07	1.01508e+07	4.93528e+06	4.8021e+06	4.45128e+06	-	-	1.12121	9.5896e-07	3.84329	1.94234	up	1.09551	7.63828e-05	3.53081	1.82	up	--	--	--	--	--
MWStz306	340.154	309.112	339.147	C20H21NO4	[M+H]+	Dicentrine	Alkaloids	Aporphine alkaloids	517-66-8	1	1.20551e+07	1.26096e+07	1.23323e+07	1.96502e+06	1.92156e+06	1.92277e+06	9	9	9	4.54886e+06	4.70919e+06	5.04433e+06	C17426	-	1.12323	5.44493e-05	4.64768e-06	-17.7151	down	1.09582	0.00016841	7.29788e-07	-20.386	down	1.15687	0.000213561	0.157022	-2.67096	down
Lhyp112510	357.133	151.076	358.142	C20H22O6	[M-H]-	Menispermacide	Terpenoids	Ditepenoids	-	3	4.76759e+06	4.66833e+06	4.73253e+06	578078	793987	706963	750927	751053	853334	1.71852e+06	1.9034e+06	1.86161e+06	-	-	--	--	--	--	--	1.09453	1.40618e-07	0.166237	-2.58869	down	1.15165	1.96274e-05	0.146737	-2.7687	down
MWS4354	282.12	150.079	281.112	C11H15N5O4	[M+H]+	N6-methyladenosine	Nucleotides and derivatives	Nucleotides and derivatives	1867-73-8	2	1.09604e+06	1.13257e+06	1.12482e+06	6.33007e+06	6.00386e+06	5877198	6.24359e+06	8.28448e+06	7.88321e+06	5.00498e+06	4.54574e+06	4.97557e+06	-	-	--	--	--	--	--	1.09112	0.00950163	6.6831	2.74052	up	1.15651	0.000688793	5.4306	2.44111	up
MWS1882	132.03	88.0403	133.037	C4H7NO4	[M-H]-	Iminodiacetic acid	Organic acids	Organic acids	142-73-4	3	1.05e+06	1.08886e+06	1.07495e+06	2.47891e+06	2.58275e+06	2.55706e+06	1.43548e+06	1.45382e+06	1.56372e+06	1.47257e+06	1.44607e+06	1.59586e+06	C19911	-	--	--	--	--	--	--	--	--	--	--	1.15614	0.000103934	2.37063	1.24527	up
NK10264324	127.039	81.0334	126.032	C6H6O3	[M+H]+	Phloroglucinol; 1,3,5-Benzenetriol	Phenolic acids	Phenolic acids	108-73-6	3	631110	763816	713026	543788	546507	574719	250182	231867	240562	472347	454164	504536	C02183	-	1.12072	8.68217e-05	0.433997	-1.20424	down	1.089	0.00616561	0.342802	-1.54455	down	--	--	--	--	--
pme0170	217.13	158.081	216.122	C8H16N4O3	[M+H]+	N-Acetyl-L-Arginine	Amino acids and derivatives	Amino acids and derivatives	155-84-0	3	539337	575472	643711	118512	134253	142981	67026.4	118818	52075	264812	281201	252584	-	-	--	--	--	--	--	1.06518	0.000373262	0.135295	-2.88582	down	1.15115	0.0030767	0.225045	-2.15171	down
Hmlp000935	154.087	137.06	153.079	C8H11NO2	[M+H]+	Vanillylamine	Alkaloids	Phenolamine	1196-92-5	2	5.08526e+06	5.08932e+06	5.42382e+06	4.22816e+06	4.4111e+06	4.11488e+06	919234	883516	870906	3.24483e+06	3.51014e+06	3.6053e+06	C16666	ko00996,ko01100,ko01110	1.12261	0.000484666	0.20963	-2.25408	down	1.09533	0.000564846	0.171406	-2.54451	down	--	--	--	--	--
Zbdn001947	301.092	123.009	302.1	C13H18O8	[M-H]-	Isotachioside*	Phenolic acids	Phenolic acids	31427-08-4	1	1.23805e+07	1.28354e+07	1.25035e+07	4.47421e+06	4.30715e+06	4.22911e+06	1.51865e+06	1.53484e+06	1.5891e+06	5.85826e+06	5.40178e+06	5.99771e+06	-	-	1.12224	0.00026775	0.356835	-1.48667	down	1.09566	0.000107935	0.123083	-3.0223	down	1.15623	1.23757e-05	0.344929	-1.53563	down
pme0109	212.092	166.086	211.084	C10H13NO4	[M+H]+	Methyldopa	Amino acids and derivatives	Amino acids and derivatives	555-30-6	3	88708.1	70689.4	106391	291610	197948	243062	243096	288193	252569	179564	175667	194525	C07194	-	--	--	--	--	--	1.06642	0.000795183	2.94919	1.56032	up	1.1019	0.0185428	2.75641	1.46279	up
Wafn003485	337.151	179.056	338.158	C14H26O9	[M-H]-	Dihydroxyoctanoic acid glucoside	Others	Saccharides	-	2	902267	883818	956623	1.97181e+06	1.95181e+06	2.11935e+06	49958.1	50289.5	45183	998924	1.002e+06	1.09775e+06	-	-	1.12294	0.000713786	0.0240661	-5.37685	down	1.09539	0.000597519	0.0530244	-4.2372	down	1.15247	0.000617522	2.20328	1.13966	up
mws0001	133.061	74.0237	132.054	C4H8N2O3	[M+H]+	L-Asparagine	Amino acids and derivatives	Amino acids and derivatives	70-47-3	2	718167	806645	812134	4.27022e+06	1.50129e+06	4.67725e+06	7.70535e+06	7.36866e+06	7.68125e+06	2.73501e+06	3.01502e+06	3.00599e+06	C00152	ko00250,ko00460,ko00970,ko01100,ko01110,ko01230	--	--	--	--	--	1.09505	9.42757e-05	9.73718	3.2835	up	1.02239	0.113319	4.47112	2.16064	up
Lmhp011388	353.269	261.221	352.261	C21H36O4	[M+H]+	2-α-Linolenoyl-glycerol*	Lipids	Glycerol ester	55268-58-1	1	1.71834e+07	1.48546e+07	1.74044e+07	1.25163e+07	1.29068e+07	1.39421e+07	4.45644e+06	4.5446e+06	4.59996e+06	1.25954e+07	1.25637e+07	1.14277e+07	-	-	1.12104	0.00225449	0.345508	-1.53321	down	1.0923	0.00454188	0.275088	-1.86204	down	--	--	--	--	--
Zmyn000108	209.031	85.0294	210.038	C6H10O8	[M-H]-	D-Saccharic acid	Others	Saccharides	87-73-0	3	566191	471751	505894	880723	949049	898646	2.36371e+06	2.43337e+06	2.15502e+06	1.05072e+06	984529	1.09879e+06	C00818	ko00053,ko01100	1.11854	0.00224804	2.54803	1.34938	up	1.09181	0.00088065	4.50314	2.17093	up	--	--	--	--	--
Lmhp002031	245.186	86.0954	244.179	C12H24N2O3	[M+H]+	L-Leucyl-L-Leucine	Amino acids and derivatives	Amino acids and derivatives	3303-31-9	3	526383	618517	625011	859681	847324	852835	318989	347207	317170	580879	578954	637639	-	-	1.12109	7.12442e-05	0.384152	-1.38025	down	--	--	--	--	--	--	--	--	--	--
MWS04559g	182.082	136.076	181.074	C9H11NO3	[M+H]+	3-Hydroxy-L-phenylalanine	Amino acids and derivatives	Amino acids and derivatives	587-33-7	1	2.63111e+06	2.44417e+06	2.48751e+06	1.21625e+07	1.26168e+07	1.13994e+07	2.14114e+07	2.08148e+07	2.12017e+07	1.1828e+07	1.06612e+07	1.16766e+07	-	-	--	--	--	--	--	1.09556	1.93377e-05	8.38683	3.06813	up	1.15575	0.0010894	4.78378	2.25815	up
mws0866	259.022	96.9696	260.03	C6H13O9P	[M-H]-	D-Glucose 6-phosphate*	Others	Saccharides	56-73-5	1	1.01538e+07	9.65914e+06	9.91598e+06	3.24649e+06	3.48973e+06	3.67422e+06	5.33862e+06	5.16912e+06	4.85733e+06	5.40726e+06	5.43226e+06	5.96535e+06	C00092	ko00500,ko00524,ko00562,ko01100,ko01110	--	--	--	--	--	--	--	--	--	--	1.15383	5.37252e-06	0.350179	-1.51384	down
pmb0876	454.293	313.274	453.286	C21H44NO7P	[M+H]+	LysoPE 16:0	Lipids	LPE	53862-35-4	1	1.02813e+07	9.67475e+06	1.14467e+07	3.61169e+06	3.93132e+06	3.7413e+06	1.36307e+06	1.49832e+06	1.35538e+06	5.25115e+06	5.81215e+06	5.31341e+06	-	-	1.11938	0.000213183	0.373685	-1.42011	down	1.09396	0.00307807	0.13428	-2.89668	down	1.15031	0.00483832	0.359341	-1.47658	down
pme3011	104.071	69.0348	103.063	C4H9NO2	[M+H]+	γ-Aminobutyric acid	Organic acids	Organic acids	56-12-2	3	2.23935e+06	2.47963e+06	2.8368e+06	4.23164e+06	4.12701e+06	4.58108e+06	8.65644e+06	9.19586e+06	9.2332e+06	3.74798e+06	4.09311e+06	4.1724e+06	C00334	ko00250,ko00330,ko00410,ko00650,ko00760,ko01100	1.1174	6.46404e-05	2.0932	1.06571	up	1.08899	1.45229e-05	3.58474	1.84187	up	--	--	--	--	--
MWSmce585	104.071	59.0145	103.063	C4H9NO2	[M+H]+	Methyl 3-aminopropanoate	Amino acids and derivatives	Amino acids and derivatives	4138-35-6	2	9.26912e+06	8.64111e+06	8.77044e+06	6.2161e+06	6.45774e+06	7.13185e+06	3.68201e+06	2.6531e+06	3.24397e+06	6.2973e+06	6.97584e+06	6.37843e+06	-	-	1.08089	0.00112391	0.483653	-1.04796	down	1.07661	0.000245621	0.359027	-1.47784	down	--	--	--	--	--
Lmmp102002	219.175	121.101	218.167	C15H22O	[M+H]+	1-Cis-5-trans-germacrone	Terpenoids	Sesquiterpenoids	-	2	150535	156705	167742	1.44483e+06	1.34035e+06	1.49808e+06	97345.6	63886.7	81601.6	544565	602479	549736	-	-	1.11898	0.000774942	0.0566937	-4.14067	down	--	--	--	--	--	1.15599	0.00118691	9.01773	3.17276	up
Zmgn000217	129.019	85.0298	130.027	C5H6O4	[M-H]-	Methylenesuccinic acid	Organic acids	Organic acids	97-65-4	3	380327	385306	387831	1.03133e+06	1.06505e+06	1.07819e+06	434402	409448	522017	611612	610470	673292	C00490	ko00660,ko01100	1.10639	0.00097816	0.430252	-1.21674	down	--	--	--	--	--	1.15652	0.000319431	2.75221	1.46059	up
pmb0618	627.192	465.1	626.185	C28H34O16	[M+H]+	Hesperetin-8-C-glucoside-3'-O-glucoside	Flavonoids	Flavonols	-	3	9.06066e+06	7.85816e+06	9.9697e+06	2.81073e+06	3.05444e+06	3.44888e+06	9	9	9	3.68376e+06	4.13044e+06	3.95732e+06	-	-	1.12319	0.003567	2.89885e-06	-18.3961	down	1.09576	0.0046227	1.00415e-06	-19.9256	down	1.14011	0.00668006	0.346395	-1.52951	down
ML10195036	300.295	60.0463	299.282	C18H37NO2	[M+H]+	3-Dehydrosphinganine	Lipids	Sphingolipids	16105-69-4	3	170861	191319	166062	66045.1	68055.8	57320	52023.8	49210.6	52477.2	96057.9	106741	97657.4	C02934	ko00600,ko01100	--	--	--	--	--	1.09254	0.00335942	0.290987	-1.78097	down	1.14676	0.00152528	0.362374	-1.46445	down
Zmhp006502	549.123	301.075	548.117	C25H24O14	[M+H]+	Kaempferide-3-O-(6''-malonyl)glucoside	Flavonoids	Flavonols	-	3	9	9	9	61729.6	65838	73639.9	9	9	9	38568.8	36063.6	34414.3	-	-	1.12316	0.00270195	0.00013419	-12.8634	down	--	--	--	--	--	1.15692	0.00270195	7452.13	12.8634	up
pmb3101	175.061	115.044	176.069	C7H12O5	[M-H]-	2-Isopropylmalic Acid	Organic acids	Organic acids	49601-06-1	3	89506.9	102241	106534	185772	181140	184751	55759.5	52586.4	49870	117003	111272	124793	C02504	ko00290,ko00620,ko01100,ko01110,ko01210,ko01230	1.12168	7.28912e-07	0.286798	-1.80189	down	--	--	--	--	--	--	--	--	--	--
pme3475	273.076	153.018	272.068	C15H12O5	[M+H]+	Butin; 7,3',4'-Trihydroxyflavanone	Flavonoids	Flavanones	492-14-8	3	333839	302203	264891	9	9	9	9	9	9	156477	169830	175237	C09614	ko00941	--	--	--	--	--	1.09572	0.00437393	2.99689e-05	-15.0262	down	1.15689	0.00437393	2.99689e-05	-15.0262	down
mws0458	151.04	136.017	152.047	C8H8O3	[M-H]-	Vanillin; 4-Hydroxy-3-Methoxybenzaldehyde	Phenolic acids	Phenolic acids	121-33-5	3	1.07171e+06	1.09015e+06	1.19963e+06	201707	200948	219002	9	9	9	231969	238563	259159	C00755	ko00996,ko01100,ko01110	1.12322	0.000808572	4.34323e-05	-14.4909	down	1.0958	0.00126716	8.03214e-06	-16.9258	down	1.15537	0.0015718	0.184935	-2.43491	down
Hmcn002743	417.155	181.04	418.163	C22H26O8	[M-H]-	Lirioresinol A	Lignans and Coumarins	Lignans	-	1	1.11857e+06	1.26932e+06	1.324e+06	665433	647692	790911	231143	240773	216060	670972	708762	753903	-	-	1.11452	0.00777119	0.326979	-1.61273	down	1.09313	0.00333002	0.185343	-2.43173	down	--	--	--	--	--
ML10179289	105.069	77.0382	122.073	C8H10O	[M-H2O+H]+	2-Phenylethanol	Phenolic acids	Phenolic acids	60-12-8	1	1.50432e+06	1.29285e+06	1.43108e+06	2.49661e+06	2.52753e+06	2.36458e+06	2.93118e+06	3.0376e+06	2.73749e+06	2.24509e+06	2.52103e+06	2.42476e+06	C05853	ko00360	--	--	--	--	--	1.08377	0.000297263	2.05907	1.042	up	--	--	--	--	--
pmf0139	179.056	59.0139	180.063	C6H12O6	[M-H]-	D-Galactose	Others	Saccharides	59-23-4	3	2.14155e+06	1.94037e+06	1.84925e+06	1.83415e+06	1.87796e+06	1.85158e+06	4.23e+06	3.97193e+06	4.29243e+06	1.96425e+06	2.17965e+06	2.17525e+06	C00124	ko00052,ko01100	1.12113	0.00154612	2.24569	1.16716	up	1.08647	8.33849e-05	2.10656	1.07489	up	--	--	--	--	--
Lhbp073026	370.164	204.101	369.158	C21H23NO5	[M+H]+	13-Hydroxyl-N-methylcanadine	Alkaloids	Isoquinoline alkaloids	-	2	2.48719e+06	2.49078e+06	2.76414e+06	491036	429822	433524	9.79288e+06	1.11822e+07	1.08688e+07	4.64872e+06	5.21099e+06	5.06142e+06	-	-	1.12246	0.00167499	23.5117	4.55531	up	1.09269	0.00186728	4.11308	2.04022	up	1.15467	0.00122867	0.174937	-2.51509	down
Ymjm000135	507.185	161.024	508.195	C25H32O11	[M-H]-	8R-Dihydrodehydrodiconferyl alcohol 4-O-β-D-glucopyranoside	Lignans and Coumarins	Lignans	-	2	469122	465801	456246	1.76412e+06	1.70355e+06	1.68415e+06	9	11020.6	14272.7	776372	692004	719977	-	-	--	--	--	--	--	--	--	--	--	--	1.15665	0.000270473	3.70323	1.88878	up
Cmyp004289	338.137	323.115	337.131	C20H19NO4	[M+H]+	Dehydronantenine	Alkaloids	Aporphine alkaloids	55898-15-2	1	1.86903e+06	1.53306e+06	1.80022e+06	2.7383e+06	2.77084e+06	2.98114e+06	1.39962e+07	1.33546e+07	1.39792e+07	6.28606e+06	6.53473e+06	7.05128e+06	-	-	1.12237	8.34648e-05	4.86792	2.28331	up	1.09384	2.25528e-05	7.94455	2.98996	up	--	--	--	--	--
Qmgp102504	332.133	152.07	331.132	C20H17N3O2	[M+H]+	Angustoline	Alkaloids	Plumerane	40041-95-0	1	5.92256e+06	5.63964e+06	5.73998e+06	7.87137e+06	7.21485e+06	7.46724e+06	1.87515e+07	1.75415e+07	1.83171e+07	1.07981e+07	9.66052e+06	1.06318e+07	-	-	1.12029	9.77835e-05	2.42136	1.27582	up	1.09487	0.000458104	3.15625	1.65821	up	--	--	--	--	--
pme3017	104.071	58.0651	103.063	C4H9NO2	[M+H]+	2-Aminoisobutyric acid	Organic acids	Organic acids	62-57-7	2	1.25398e+07	1.20175e+07	1.18248e+07	8.53987e+06	7.45657e+06	8.83597e+06	5.71126e+06	4.99078e+06	5.75403e+06	8.40123e+06	9.43726e+06	9.15889e+06	C03665	-	--	--	--	--	--	1.08735	4.08504e-05	0.452313	-1.14461	down	--	--	--	--	--
Qmdp083003	374.196	257.117	373.189	C21H27NO5	[M+H]+	Runanine	Alkaloids	Terpenoid alkaloids	100485-12-9	1	3.89444e+07	3.68932e+07	4.3907e+07	1.79077e+06	1.8704e+06	1.84467e+06	9	35478.8	28060.8	1.92305e+07	2.1278e+07	1.92136e+07	-	-	--	--	--	--	--	--	--	--	--	--	1.1563	0.00297308	0.0459798	-4.44286	down
MWS2673	339.253	121.101	338.246	C20H34O4	[M+H]+	5,6-DiHETrE[(±)5,6-dihydroxy-8Z,11Z,14Z-eicosatrienoic acid]	Lipids	Free fatty acids	213382-49-1	2	1.29349e+06	780391	1.61474e+06	1.08302e+06	686699	534045	240583	290982	170165	667010	624569	592201	C14772	ko00590,ko01100	1.02634	0.0764373	0.304602	-1.715	down	1.04231	0.0520513	0.190242	-2.39409	down	--	--	--	--	--
Qmdp083102	346.164	243.098	345.158	C19H23NO5	[M+H]+	Prostephabyssine(ISO1)	Alkaloids	Terpenoid alkaloids	-	3	1.05301e+07	1.03499e+07	1.07878e+07	2.74858e+06	3.16679e+06	3.04706e+06	88125.5	67129	90557.6	4.56904e+06	4.90078e+06	4.3491e+06	-	-	1.12136	0.00176881	0.027427	-5.18826	down	1.09494	0.000140259	0.00776219	-7.00932	down	1.1542	1.82963e-06	0.283013	-1.82106	down
mws1350	181.051	151.003	182.058	C9H10O4	[M-H]-	Syringaldehyde; 4-Hydroxy-3,5-Dimethoxybenzaldehyde	Phenolic acids	Phenolic acids	134-96-3	3	163528	163907	176069	91505.7	100427	125185	27794.8	42348	42631.5	85034.4	80246.4	75359.9	-	-	1.06846	0.00988363	0.355623	-1.49158	down	1.07665	4.30424e-05	0.223979	-2.15856	down	--	--	--	--	--
Zmdp001857	311.124	165.055	310.116	C14H18N2O6	[M+H]+	γ-Glutamyltyrosine	Amino acids and derivatives	Amino acids and derivatives	7432-23-7	1	387337	388738	432163	1.17638e+07	1.14584e+07	1.04268e+07	5.57212e+06	5.53682e+06	5.84656e+06	5.59665e+06	6.11143e+06	6.29638e+06	-	-	--	--	--	--	--	1.09532	0.000263787	14.0333	3.81078	up	1.15645	0.00137869	27.8496	4.79959	up
mws0064	287.056	135.045	288.063	C15H12O6	[M-H]-	Eriodictyol (5,7,3',4'-Tetrahydroxyflavanone)	Flavonoids	Flavanones	552-58-9	3	11991.8	14400.1	13036.5	9	9	9	9	9	9	5871.96	5261.18	5833.41	C05631	ko00941,ko01100,ko01110	--	--	--	--	--	1.09571	0.00280641	0.000684786	-10.5121	down	1.1569	0.00280641	0.000684786	-10.5121	down
pmb0998	364.065	152.057	363.058	C10H14N5O8P	[M+H]+	Guanosine 5'-monophosphate	Nucleotides and derivatives	Nucleotides and derivatives	85-32-5	3	155213	134904	188426	75167.8	96718.5	69425	185672	183502	144693	128207	114151	125546	C00144	ko00230,ko01100,ko01232	1.06384	0.0074916	2.12948	1.0905	up	--	--	--	--	--	--	--	--	--	--
Lasp011732	335.257	81.0697	334.25	C21H34O3	[M+H]+	Ent-16beta-Methoxy-19-Kauranoic Acid(iso-01)	Terpenoids	Ditepenoids	-	1	1.86298e+06	1.50503e+06	2.0222e+06	1.26193e+06	1.32634e+06	1.44371e+06	538614	444295	542702	1.26306e+06	1.33406e+06	1.18074e+06	-	-	1.10975	0.000549938	0.378378	-1.4021	down	1.07949	0.0111427	0.283033	-1.82096	down	--	--	--	--	--
Lmmn000774	343.103	181.051	344.111	C15H20O9	[M-H]-	Dihydrocaffeoylglucose	Phenolic acids	Phenolic acids	-	3	86519.5	88898.7	95024	50432.7	47729.4	49317.9	41169.8	31768.7	33297.5	53357.2	47231.6	51048.6	-	-	--	--	--	--	--	1.07855	0.000161927	0.392823	-1.34805	down	--	--	--	--	--
pme2380	145.014	101.024	146.022	C5H6O5	[M-H]-	α-Ketoglutaric acid	Organic acids	Organic acids	328-50-7	3	360672	333753	322910	224030	231188	231784	47683.7	73135.6	67205.9	234108	261706	237809	C00026	ko00020,ko00040,ko00053,ko00220,ko00250,ko00300,ko00310,ko00340,ko00430,ko00470,ko00630,ko00650,ko00660,ko01100,ko01110,ko01200,ko01210,ko01230,ko01240	1.10135	0.000900197	0.273689	-1.86939	down	1.08234	8.61657e-05	0.184821	-2.4358	down	--	--	--	--	--
mws0281	191.02	111.009	192.027	C6H8O7	[M-H]-	Citric Acid	Organic acids	Organic acids	77-92-9	1	4.72078e+06	4.36799e+06	4.37753e+06	9.02716e+06	8.96332e+06	9.34457e+06	6.82742e+06	6.88602e+06	6.36919e+06	6.00389e+06	6.53952e+06	6.77541e+06	C00158	ko00020,ko00250,ko00630,ko01100,ko01110,ko01200,ko01210,ko01230,ko01240	--	--	--	--	--	--	--	--	--	--	1.15335	9.77552e-06	2.02989	1.0214	up
MWS1962	153.127	83.0474	152.12	C10H16O	[M+H]+	cis-Citral	Organic acids	Organic acids	5392-40-5	3	9	9	9	59255.8	31610.9	54832.9	889674	834652	917458	123348	133874	139366	C09847	ko01110	1.11291	0.000250181	18.1317	4.18044	up	1.09581	0.00076259	97843.8	16.5782	up	1.15576	0.0297881	5396.28	12.3977	up
Lmqn000432	333.058	333.056	334.067	C9H19O11P	[M-H]-	1-(sn-Glycero-3-phospho)-1D-myo-inositol	Others	Saccharides	-	2	1.07888e+06	869794	936685	1.51615e+06	1.62393e+06	1524033	5.03094e+06	5.55396e+06	4.99055e+06	1.67216e+06	1.76271e+06	1.55755e+06	-	-	1.12068	0.00183471	3.33943	1.7396	up	1.09187	0.000692754	5.3981	2.43245	up	--	--	--	--	--
pmn001518	331.067	169.014	332.074	C13H16O10	[M-H]-	1-O-Galloyl-β-D-glucose	Phenolic acids	Phenolic acids	58511-73-2	3	219853	226251	203665	33148.6	32811	39907.3	186745	202644	123729	55761.6	58886.9	63079.6	C01158	ko00999	1.09875	0.029137	4.84682	2.27704	up	--	--	--	--	--	1.1535	0.000473428	0.16293	-2.61767	down
Zazp002392	194.116	151.074	193.11	C11H15NO2	[M+H]+	Corypalline	Alkaloids	Alkaloids	450-14-6	2	3.66946e+06	3.69087e+06	3.88092e+06	1.27287e+07	1.29884e+07	1.31902e+07	6.49713e+06	7.00833e+06	6.63813e+06	7.88838e+06	8.30263e+06	7.3329e+06	-	-	--	--	--	--	--	--	--	--	--	--	1.15636	1.09713e-05	3.46112	1.79124	up
Lmbn001288	131.035	87.0443	132.042	C5H8O4	[M-H]-	2-Hydroxy-2-methyl-3-oxobutanoic acid	Organic acids	Organic acids	71698-08-3	3	403814	404557	396505	180759	180952	207639	120565	125708	109546	207652	215992	190926	C06010	ko00290,ko00650,ko00660,ko00770,ko01100,ko01110,ko01210,ko01230	--	--	--	--	--	1.09337	1.24231e-05	0.295315	-1.75967	down	1.14825	0.000863141	0.472538	-1.0815	down
pmp001127	301.071	286.08	300.063	C16H12O6	[M+H]+	Chrysoeriol; 5,7,4'-Trihydroxy-3'-Methoxyflavone	Flavonoids	Flavones	491-71-4	3	2.5188e+06	2.5071e+06	2.42799e+06	625708	767332	691757	9	9	9	938760	1.00974e+06	1.06413e+06	C04293	ko00944	1.12317	0.0034484	1.29509e-05	-16.2366	down	1.09582	0.000131758	3.62227e-06	-18.0747	down	1.15192	1.0628e-05	0.279693	-1.83809	down
MWS0442	527.156	365.102	504.169	C18H32O16	[M+Na]+	Maltotriose	Others	Saccharides	1109-28-0	2	567088	573130	693589	1.75621e+06	1.22805e+06	1.57426e+06	228079	293741	326837	551955	545543	491472	C01835	ko02010	1.1057	0.0130096	0.186169	-2.42531	down	1.04307	0.00412506	0.462784	-1.11159	down	1.11549	0.0218974	2.48582	1.31372	up
Zmdp000292	189.135	70.0652	188.127	C7H16N4O2	[M+H]+	Arginine methyl ester	Amino acids and derivatives	Amino acids and derivatives	-	1	845381	826409	1.33122e+06	7.87421e+06	8.56732e+06	8.8172e+06	1.53807e+07	1.56645e+07	1.67642e+07	5.82816e+06	6.26015e+06	6.60895e+06	-	-	--	--	--	--	--	1.08889	0.000176243	15.9205	3.99282	up	1.14459	0.000113665	8.41115	3.0723	up
MWS5173	112.05	70.0284	111.043	C4H5N3O	[M+H]+	Isocytosine	Nucleotides and derivatives	Nucleotides and derivatives	108-53-2	3	143506	130427	157605	1.04078e+06	981456	1.09165e+06	1.01794e+06	1.00928e+06	779931	505939	571993	554749	-	-	--	--	--	--	--	1.08915	0.00901152	6.50499	2.70155	up	1.15472	0.000712504	7.21578	2.85116	up
MWSmce165	165.082	59.0159	166.084	C6H14O5	[M-H]-	L-Fucitol	Others	Saccharides	13074-06-1	3	675824	879479	667331	1.15196e+06	1.32145e+06	976389	2.62417e+06	2.38582e+06	2.57738e+06	994785	1.12943e+06	1.06282e+06	-	-	1.09426	0.000580596	2.19936	1.13708	up	1.0832	5.99763e-05	3.41368	1.77133	up	--	--	--	--	--
Zmzn000113	146.047	102.056	147.053	C5H9NO4	[M-H]-	L-threo-3-Methylaspartate	Amino acids and derivatives	Amino acids and derivatives	6061-13-8	3	1.69339e+06	1.6891e+06	1.6284e+06	3.44062e+06	3.64153e+06	3.07082e+06	1.82287e+06	1.6052e+06	1.79859e+06	2.08802e+06	1.85118e+06	1.90736e+06	C03618	ko00630,ko00660,ko01100,ko01200	--	--	--	--	--	--	--	--	--	--	1.14472	0.00856795	2.02618	1.01876	up
Qmdp090204	330.17	192.102	329.163	C19H23NO4	[M+H]+	(-)-O-Rnethylstepharinosine	Alkaloids	Aporphine alkaloids	-	3	435820	404164	439990	644765	683064	558719	2.18988e+06	2.08492e+06	2.01615e+06	1.03394e+06	1.081e+06	952548	-	-	1.11694	4.02254e-05	3.33464	1.73753	up	1.09469	0.00054861	4.91491	2.29716	up	--	--	--	--	--
pma0134	121.049	93.0575	120.042	C4H8O4	[M+H]+	D-Threose	Others	Saccharides	95-43-2	3	5.93735e+07	6.06563e+07	5.94754e+07	4.39688e+07	4.09938e+07	4.61337e+07	3.88333e+06	3.96149e+06	4.1261e+06	3.36149e+07	3.56232e+07	3.81594e+07	C06463	-	1.12266	0.00137435	0.0913139	-3.45302	down	1.0957	3.36236e-05	0.0666884	-3.90642	down	--	--	--	--	--
pmb0069	122.06	105.034	121.053	C7H7NO	[M+H]+	Benzamide	Phenolic acids	Phenolic acids	55-21-0	3	1.32437e+07	1.41929e+07	1.34949e+07	2.76429e+07	2.79433e+07	3.08689e+07	3.7484e+07	3.63535e+07	3.80233e+07	2.42447e+07	2.69132e+07	2.73196e+07	C09815	-	--	--	--	--	--	1.09452	1.7471e-05	2.73288	1.45042	up	1.15009	0.00270997	2.11219	1.07874	up
Lmbn002739	163.04	119.05	164.047	C9H8O3	[M-H]-	3-Hydroxycinnamic Acid*	Phenolic acids	Phenolic acids	14755-02-3	3	1.75502e+06	1.92381e+06	1.70079e+06	9	9	9	39846.7	42662.6	47496.7	1.93314e+06	1.73765e+06	1.95527e+06	C12621	ko00360,ko01100	1.12316	0.00264768	4815.04	12.2333	up	1.09518	0.00145417	0.0241664	-5.37085	down	1.15698	0.00139943	5.01895e-06	-17.6042	down
Lmbn002648	163.04	119.05	164.047	C9H8O3	[M-H]-	α-Hydroxycinnamic Acid*	Phenolic acids	Phenolic acids	5801-57-0	3	1.75502e+06	1.92381e+06	1.70079e+06	9	9	9	39846.7	42662.6	47496.7	1.93314e+06	1.73765e+06	1.95527e+06	C02763	ko00360,ko01100	1.12316	0.00264768	4815.04	12.2333	up	1.09518	0.00145417	0.0241664	-5.37085	down	1.15698	0.00139943	5.01895e-06	-17.6042	down
pme0181	170.092	124.088	169.085	C7H11N3O2	[M+H]+	3-Methyl-L-Histidine*	Amino acids and derivatives	Amino acids and derivatives	368-16-1	3	464925	490204	536363	339922	418225	219458	888578	1.07338e+06	957068	536123	572745	609305	C01152	ko00340,ko01100	1.05983	0.00123856	2.9859	1.57816	up	--	--	--	--	--	--	--	--	--	--
mws4177	152.071	120.044	151.063	C8H9NO2	[M+H]+	Methyl Anthranilate	Phenolic acids	Phenolic acids	134-20-3	3	17246.5	21523.8	26444.6	9	9	9	9	9	9	11782.3	13317.8	12184.5	C20634	-	--	--	--	--	--	1.09528	0.0146291	0.000414015	-11.238	down	1.15645	0.0146291	0.000414015	-11.238	down
Wmzn000227	145.062	109.041	146.058	C6H10O4	[M-H]-	2,2-Dimethylsuccinic acid	Organic acids	Organic acids	597-43-3	3	233171	216218	206970	971338	994206	965884	465658	402132	478301	449791	497467	442925	-	-	1.11241	0.00065497	0.459193	-1.12283	down	1.07879	0.00600938	2.05085	1.03622	up	1.15572	3.91318e-07	4.4662	2.15905	up
pme0122	189.123	126.091	188.116	C8H16N2O3	[M+H]+	N6-Acetyl-L-lysine	Amino acids and derivatives	Amino acids and derivatives	692-04-6	3	218048	229623	266238	470081	566949	481525	1.45777e+06	1.74265e+06	1.61929e+06	681455	660856	601312	C02727	ko00310,ko01100	1.1131	0.0023918	3.17389	1.66625	up	1.09204	0.00286125	6.75118	2.75514	up	1.12933	0.00496497	2.1271	1.08889	up
Lmhp008801	476.277	335.258	475.27	C23H42NO7P	[M+H]+	LysoPE 18:3	Lipids	LPE	-	2	1.73403e+06	1.66695e+06	2.03761e+06	887505	750600	779711	52316.3	60273.7	44312.2	854118	925250	815418	-	-	1.12012	0.00275723	0.0648942	-3.94577	down	1.09384	0.00411897	0.0288498	-5.1153	down	1.1352	0.00678883	0.444566	-1.16953	down
pmb0776	337.155	177.055	336.147	C20H20N2O3	[M+H]+	N-Feruloyltryptamine	Alkaloids	Plumerane	53905-13-8	3	82359.4	91648.9	87358.2	64611.6	33086.9	46341.6	9	9	9	54222.7	47684.3	51726.7	-	-	1.1221	0.0343833	0.000187448	-12.3812	down	1.0958	0.000948105	0.000103303	-13.2408	down	--	--	--	--	--
pmp000737	314.176	269.119	314.175	C19H24NO3+	[M]+	Magnocurarine	Alkaloids	Isoquinoline alkaloids	6801-40-7	1	405274	438652	427121	753756	650186	702228	3.56034e+06	3.06424e+06	3.26723e+06	1.66782e+06	1.54273e+06	1.46849e+06	C16991	-	1.11974	0.00219009	4.69659	2.23161	up	1.09456	0.00240679	7.78241	2.96022	up	--	--	--	--	--
Lmqp001535	360.146	315.112	359.137	C19H21NO6	[M+H]+	1-Hydroxy-10-oxosinomenine	Alkaloids	Isoquinoline alkaloids	-	3	6.63489e+06	6.63633e+06	6.56356e+06	2.74707e+06	3.23312e+06	2.38865e+06	170906	240865	152335	4.214e+06	3.70308e+06	3.9404e+06	-	-	1.11514	0.00813188	0.0674056	-3.89099	down	1.09264	7.40661e-09	0.0284403	-5.13592	down	1.13429	0.0037947	0.421928	-1.24493	down
Lmtn003441	311.114	149.061	312.121	C15H20O7	[M-H]-	2-Acetyl-3-hydroxyphenyl-1-O-glucoside	Phenolic acids	Phenolic acids	-	3	35643.9	37207.4	32269	731703	743337	812082	9	9	9	249541	275536	282654	-	-	1.12322	0.00108048	1.18052e-05	-16.3702	down	1.09576	0.0017259	0.000256849	-11.9268	down	1.1563	0.00114805	21.7572	4.44342	up
pme1002	138.091	103.054	137.084	C8H11NO	[M+H]+	L-Tyramine	Alkaloids	Alkaloids	51-67-2	1	2.10334e+06	2.04736e+06	2.00636e+06	1.33826e+06	1.46518e+06	1.38614e+06	104899	118509	121651	1.26512e+06	1.12029e+06	1.1507e+06	C00483	ko00350,ko00950,ko01100,ko01110,ko01240	1.12222	0.000680213	0.0823611	-3.60189	down	1.09521	0.000135444	0.0560427	-4.15733	down	--	--	--	--	--
Cmyp004481	352.156	337.132	352.154	C21H22NO4+	[M]+	Yanhusuine	Alkaloids	Isoquinoline alkaloids	-	1	6.15049e+06	6.55832e+06	5.76515e+06	9.57431e+06	1.00931e+07	1.00375e+07	4.62109e+07	4.30009e+07	4.39353e+07	2.41355e+07	2.2268e+07	2.12537e+07	-	-	1.12249	0.000556542	4.48233	2.16425	up	1.0948	0.000331365	7.20728	2.84946	up	--	--	--	--	--
Lmhp001430	227.103	116.072	226.095	C10H14N2O4	[M+H]+	Cyclo(Pro-Glu)	Amino acids and derivatives	Amino acids and derivatives	-	3	655379	591170	604608	310298	388491	318247	44921.6	55077.9	48178.8	293185	332399	323593	-	-	1.118	0.00665156	0.145696	-2.77896	down	1.09427	0.000941747	0.0800464	-3.64302	down	--	--	--	--	--
mws0224	150.058	61.0106	149.051	C5H11NO2S	[M+H]+	DL-Methionine	Amino acids and derivatives	Amino acids and derivatives	59-51-8	3	5.84775e+06	5.67408e+06	5.72944e+06	4.46077e+07	4.55305e+07	4.42854e+07	4.58901e+07	4.02364e+07	4.09807e+07	2.26829e+07	2.41248e+07	2.5844e+07	-	-	--	--	--	--	--	1.09485	0.00232104	7.36799	2.88127	up	1.15693	6.88934e-05	7.7921	2.96201	up
Lmdp004892	535.108	287.055	534.101	C24H22O14	[M+H]+	Kaempferol-3-O-(6''-malonyl)galactoside*	Flavonoids	Flavonols	-	3	820732	992428	562800	13603.5	29340.8	41320.6	27426	32320.4	21958.4	320630	313148	282809	-	-	--	--	--	--	--	1.08807	0.0255768	0.0343881	-4.86195	down	1.13095	0.025286	0.0354656	-4.81743	down
pmb2260	480.308	184.073	479.301	C23H46NO7P	[M+H]+	LysoPC 15:1	Lipids	LPC	-	3	354012	382669	396759	86467.4	111543	105782	9	9	9	174600	168348	153317	-	-	1.12308	0.00556174	8.88764e-05	-13.4578	down	1.0958	0.00110628	2.38213e-05	-15.3574	down	1.1477	0.00018479	0.268027	-1.89955	down
Zmdp000972	136.042	91.0537	135.035	C4H9NO2S	[M+H]+	S-Methyl-L-cysteine	Amino acids and derivatives	Amino acids and derivatives	1187-84-4	2	259002	205236	212516	1.108e+06	1.13237e+06	1.08485e+06	1.82091e+06	1.80717e+06	1.80279e+06	1.11848e+06	1.00638e+06	993417	C22040	ko02010	--	--	--	--	--	1.09321	2.59382e-05	8.02486	3.00448	up	1.15227	3.31218e-06	4.91348	2.29675	up
HJN041	451.124	289.072	452.132	C21H24O11	[M-H]-	Epicatechin glucoside*	Flavonoids	Flavanols	-	2	92219.8	71893.8	79349	51659.2	36394.8	37627.2	251263	276139	221612	148833	142517	162118	-	-	1.11188	0.00310078	5.95964	2.57522	up	1.08003	0.00407093	3.07651	1.62129	up	--	--	--	--	--
Lmhp011562	353.269	261.221	352.261	C21H36O4	[M+H]+	1-α-Linolenoyl-glycerol*	Lipids	Glycerol ester	-	1	9.46627e+06	9.41642e+06	9.64175e+06	7.3917e+06	7.5678e+06	8.0569e+06	3.64805e+06	3.44398e+06	3.75634e+06	7.54047e+06	6.69057e+06	6.79079e+06	-	-	1.1181	0.000505401	0.471333	-1.08518	down	1.09415	2.00919e-06	0.380319	-1.39472	down	--	--	--	--	--
mws0177	111.009	67.0189	112.016	C5H4O3	[M-H]-	2-Furoic acid	Organic acids	Organic acids	88-14-2	3	3.38781e+06	3.50403e+06	3.25486e+06	3.58968e+06	3.33214e+06	3.49031e+06	9	9	9	2.03617e+06	2.21883e+06	1.94986e+06	C01546	ko01100	1.12323	0.000466523	2.59313e-06	-18.5569	down	1.09581	0.000452641	2.66096e-06	-18.5196	down	--	--	--	--	--
Zblp005777	314.139	177.055	313.131	C18H19NO4	[M+H]+	N-trans-ferulicacidacylp-hydroxyphenylethylamine	Alkaloids	Phenolamine	-	1	2.5812e+06	3.19655e+06	3.1742e+06	1.03902e+06	1.10065e+06	1.09174e+06	89690	69535.3	72528.4	1.63767e+06	1.45751e+06	1.46745e+06	-	-	1.12116	0.00010688	0.071719	-3.8015	down	1.09401	0.00473815	0.0258886	-5.27154	down	1.14559	0.0104525	0.360973	-1.47004	down
Zmjp000182	189.134	70.0652	188.127	C7H16N4O2	[M+H]+	N-Monomethyl-L-arginine	Amino acids and derivatives	Amino acids and derivatives	17035-90-4	1	1.17926e+06	1.38312e+06	1.26551e+06	8.99506e+06	8.5777e+06	8.54736e+06	1.47358e+07	1.62773e+07	1.62179e+07	5.91763e+06	6.60448e+06	6.70001e+06	C03884	-	--	--	--	--	--	1.0947	0.00106034	12.3386	3.62511	up	1.15542	5.79595e-05	6.82363	2.77054	up
mws1077	355.102	193.049	354.095	C16H18O9	[M+H]+	Scopoletin-7-O-glucoside (Scopolin)	Lignans and Coumarins	Coumarins	531-44-2	2	164095	226100	173074	100944	96786.8	97638.3	58903.9	89447.5	63836.8	112369	98326.4	105483	C01527	ko00999,ko01110	--	--	--	--	--	1.04097	0.0132856	0.376709	-1.40848	down	--	--	--	--	--
Lsxp211201	192.101	177.077	191.095	C11H13NO2	[M+H]+	Hydrohydrastinine	Alkaloids	Isoquinoline alkaloids	494-55-3	1	1.85947e+07	1.86336e+07	2.37294e+07	4.03864e+06	5.93376e+06	3.8141e+06	4.634e+06	3.83524e+06	4.39677e+06	1.2776e+07	1.3387e+07	1.45604e+07	-	-	--	--	--	--	--	1.08708	0.0100322	0.211065	-2.24424	down	1.13135	0.0055796	0.226165	-2.14455	down
Wbmp010456	277.216	93.0694	276.209	C18H28O2	[M+H]+	Macrophypene B	Terpenoids	Ditepenoids	-	3	789723	1.11894e+06	1.20851e+06	659035	605623	666429	226774	200607	208011	580941	650829	656423	-	-	1.11924	0.000521011	0.329033	-1.6037	down	1.07995	0.0225341	0.203836	-2.29452	down	--	--	--	--	--
pmb0865	518.324	184.073	517.317	C26H48NO7P	[M+H]+	LysoPC 18:3(2n isomer)	Lipids	LPC	-	1	1.54462e+06	1.43962e+06	1.7975e+06	620936	569178	550857	38459.5	37066.9	40263	757446	693149	791827	-	-	1.12266	0.0014699	0.0665085	-3.91032	down	1.09505	0.00462833	0.0242149	-5.36796	down	1.14446	0.00877086	0.364087	-1.45764	down
pmp001106	595.166	577.156	594.159	C27H30O15	[M+H]+	Vitexin-2''-O-glucoside	Flavonoids	Flavones	61360-94-9	2	3.02644e+06	3.14761e+06	3.17299e+06	517089	554194	610300	42603.8	39644.8	31570.1	1.19478e+06	1.3531e+06	1.22322e+06	C04024	ko00944	1.12005	0.00237149	0.0676854	-3.88501	down	1.0949	0.000201112	0.012177	-6.3597	down	1.15505	8.67478e-06	0.179905	-2.47469	down
pme2244	190.086	118.065	189.079	C11H11NO2	[M+H]+	3-Indolepropionic acid	Alkaloids	Plumerane	830-96-6	2	108303	153090	124372	478609	544215	508448	792172	744681	814021	460459	408332	459190	-	-	--	--	--	--	--	1.0887	4.34663e-05	6.09406	2.6074	up	1.1432	0.000171113	3.96945	1.98894	up
YC512118	282.279	247.243	281.272	C18H35NO	[M+H]+	Oleamide (9-Octadecenamide)	Lipids	Free fatty acids	301-02-0	1	202445	175570	161201	99768.1	95258.5	89770.3	502568	448444	442202	195708	220818	198308	C19670	-	1.12094	0.0022268	4.89196	2.29041	up	1.08152	0.000597657	2.58378	1.36948	up	--	--	--	--	--
mws1507	330.17	152.062	329.163	C19H23NO4	[M+H]+	Sinomenine	Alkaloids	Isoquinoline alkaloids	6080-33-7	3	1.00512e+06	1.04355e+06	1.03793e+06	9	9	9	9	9	9	549729	617897	552261	C09643	-	--	--	--	--	--	1.09582	0.000135625	8.74747e-06	-16.8027	down	1.157	0.000135625	8.74747e-06	-16.8027	down
pmb2591	245.093	203.084	246.1	C13H14N2O3	[M-H]-	N-Acetyl-L-Tryptophan	Amino acids and derivatives	Amino acids and derivatives	1218-34-4	3	161904	209506	238155	131609	147044	146816	72347.9	67795.1	69671.4	132283	151488	143178	-	-	1.11566	0.00319795	0.493137	-1.01994	down	1.07071	0.026387	0.344204	-1.53866	down	--	--	--	--	--
Cmyp003721	356.187	192.106	355.178	C21H25NO4	[M+H]+	Isocorybulbine*	Alkaloids	Isoquinoline alkaloids	22672-74-8	1	8.95163e+07	9.06502e+07	9.13093e+07	8.41047e+07	8.73619e+07	9.20975e+07	9	9	9	8.06744e+07	8.83187e+07	7.74984e+07	-	-	1.12323	0.000696892	1.02442e-07	-23.2187	down	1.09582	3.34766e-05	9.94564e-08	-23.2614	down	--	--	--	--	--
mws5037	203.139	86.1001	202.132	C9H18N2O3	[M+H]+	L-Alanyl-L-leucine	Amino acids and derivatives	Amino acids and derivatives	3303-34-2	3	509621	494501	483154	184029	185321	215050	19516.8	8281.47	23799.3	232978	261813	263573	-	-	1.08702	0.000783651	0.0882914	-3.50158	down	1.07688	6.03657e-06	0.0346927	-4.84923	down	1.1496	3.3649e-05	0.392934	-1.34764	down
Zmfn000481	535.037	323.026	536.044	C14H22N2O16P2	[M-H]-	Uridine-5'-Diphosphate-D-Xylose	Nucleotides and derivatives	Nucleotides and derivatives	3616-06-6	3	1.1893e+07	1.16651e+07	1.24832e+07	9.4014e+06	9.9532e+06	9.13416e+06	1.02562e+06	4.00048e+06	1.13005e+06	9.21103e+06	9.59991e+06	8.3861e+06	C00190	ko00520,ko00908,ko01100,ko01250	1.0025	0.0127627	0.216091	-2.21029	down	1.00153	0.00669197	0.170809	-2.54955	down	--	--	--	--	--
pmb0881	478.293	337.274	477.286	C23H44NO7P	[M+H]+	LysoPE 18:2	Lipids	LPE	-	2	188008	260279	304272	92745.7	97885.1	67595.7	19154.1	21735.9	24222.1	123473	120478	108301	-	-	1.10223	0.0185025	0.252151	-1.98764	down	1.08682	0.0210177	0.0865209	-3.53081	down	1.09434	0.0322563	0.343131	-1.54317	down
pme3732	244.093	112.05	243.085	C9H13N3O5	[M+H]+	Cytidine	Nucleotides and derivatives	Nucleotides and derivatives	65-46-3	3	153981	129244	118962	203710	239784	282426	72824.2	95506.6	71859.2	141882	161976	147852	C00475	ko00240,ko01100,ko01232,ko02010	1.09246	0.0121996	0.330877	-1.59563	down	--	--	--	--	--	--	--	--	--	--
Lmhp008833	494.324	184.073	493.317	C24H48NO7P	[M+H]+	LysoPC 16:1(2n isomer)*	Lipids	LPC	-	1	1.40876e+06	1.35394e+06	1.5382e+06	333493	297954	384000	44207.3	22713.5	23338.6	626021	580310	546207	-	-	1.10432	0.00396765	0.0888863	-3.4919	down	1.08891	0.00129331	0.0209861	-5.57442	down	1.14953	0.000538622	0.236101	-2.08252	down
Zmhn002227	385.114	223.06	386.121	C17H22O10	[M-H]-	4-O-Glucosyl-sinapate	Phenolic acids	Phenolic acids	-	2	936805	863825	901468	65703	70441.4	99257.6	69409.4	45696.1	52740.4	462260	503633	530340	C02919	-	--	--	--	--	--	1.09144	0.000191145	0.0621169	-4.00887	down	1.15058	6.15707e-05	0.0871183	-3.52088	down
Lmbn002072	159.066	97.0659	160.074	C7H12O4	[M-H]-	2-Propylsuccinic acid	Organic acids	Organic acids	618-57-5	3	10505.2	19519.5	17506.4	28581.7	24863.8	28986.9	7456.93	6697.15	12471.1	13305.1	13736.4	15154.4	C16657	-	1.06359	0.00169127	0.322994	-1.63042	down	--	--	--	--	--	--	--	--	--	--
pmb3006	431.098	269.041	432.106	C21H20O10	[M-H]-	Apigenin-7-O-glucoside(Cosmosiin)	Flavonoids	Flavones	578-74-5	3	347368	437421	419412	77676.1	68844	80096.6	16302.9	71227.6	64542.4	142223	163278	153380	C04608	ko00944	--	--	--	--	--	1.00746	0.00099586	0.126285	-2.98524	down	1.15122	0.0064019	0.188188	-2.40975	down
mws1164	179.056	59.0139	180.063	C6H12O6	[M-H]-	D-Fructose	Others	Saccharides	57-48-7	3	1.78167e+06	1.95658e+06	1.93336e+06	1.87906e+06	1.85126e+06	1.75207e+06	3.87774e+06	4.23197e+06	3.99502e+06	2.16956e+06	2.11995e+06	1.90191e+06	C05003	-	1.11932	0.000748426	2.20793	1.14269	up	1.08999	0.000340468	2.13426	1.09374	up	--	--	--	--	--
Qmdp083104	376.176	241.087	375.168	C20H25NO6	[M+H]+	Cephatonine	Alkaloids	Terpenoid alkaloids	175862-78-9	2	1.56519e+06	1.53205e+06	1.78524e+06	1.97302e+06	1.76812e+06	2.03049e+06	65403.3	37470	47108.8	1.21659e+06	1.25648e+06	1.38672e+06	-	-	1.11866	0.00163729	0.0259861	-5.26612	down	1.09077	0.00231322	0.0307184	-5.02475	down	--	--	--	--	--
MWStz119	328.155	265.098	327.147	C19H21NO4	[M+H]+	N-Methyllindcarpine	Alkaloids	Aporphine alkaloids	14028-97-8	2	1.40746e+06	1.53312e+06	1.43148e+06	763857	672001	661980	314671	390657	331539	967012	953295	850142	-	-	1.09584	0.00139714	0.494255	-1.01667	down	1.09071	7.8188e-05	0.237157	-2.07608	down	1.14554	0.000136635	0.479828	-1.05941	down
Lsjp211240	123.052	80.0504	122.048	C6H6N2O	[M+H]+	Nicotinamide	Others	Vitamin	98-92-0	1	3.44096e+06	3.5246e+06	3.58124e+06	5.26705e+06	5.41328e+06	5.40865e+06	2.23457e+06	2.14856e+06	2.19643e+06	3.20604e+06	3.59698e+06	3.64847e+06	C00153	ko00760,ko01100,ko01240	1.12265	1.0832e-05	0.408948	-1.29001	down	--	--	--	--	--	--	--	--	--	--
Lmhp008233	474.262	333.242	473.254	C23H40NO7P	[M+H]+	LysoPE 18:4	Lipids	LPE	-	3	51822	46548.4	52451	22273.7	22601.7	22196.9	9	9	9	26218	29230.9	25769.3	-	-	1.12323	3.08515e-05	0.00040255	-11.2785	down	1.09578	0.00138342	0.00017902	-12.4476	down	1.15172	0.00432481	0.444714	-1.16905	down
MWS0933	170.092	124.087	169.085	C7H11N3O2	[M+H]+	1-Methylhistidine*	Amino acids and derivatives	Amino acids and derivatives	332-80-9	3	155349	161986	119566	170499	201115	161558	406345	445580	441185	202794	229108	229680	-	-	1.10886	0.000126089	2.42531	1.27817	up	1.07818	9.67805e-05	2.95973	1.56546	up	--	--	--	--	--
Lmhp009187	440.277	299.258	439.27	C20H42NO7P	[M+H]+	LysoPE 15:0	Lipids	LPE	-	1	85005.9	103401	102339	38559.2	33716.6	37017.1	19427.6	17166.3	15705	57961.6	50909	57131	-	-	1.10183	0.000643413	0.478521	-1.06335	down	1.09007	0.00448118	0.179878	-2.47491	down	1.14375	0.0069899	0.375905	-1.41156	down
pmb0789	332.134	152.072	331.127	C14H21NO8	[M+H]+	Pyridoxine-5'-O-glucoside	Others	Vitamin	-	3	7.39614e+06	7.04583e+06	7.62282e+06	9.59467e+06	8.82039e+06	1.03934e+07	2.34182e+07	2.36466e+07	2.22138e+07	1.18296e+07	1.3526e+07	1.23058e+07	C03996	-	1.11563	2.92114e-05	2.4048	1.26592	up	1.09429	0.000193833	3.13978	1.65066	up	--	--	--	--	--
Lmgp000796	150.057	61.01	149.048	C8H7NO2	[M+H]+	4-Hydroxymandelonitrile	Alkaloids	Phenolamine	13093-65-7	1	6.19158e+06	5.98045e+06	6.24171e+06	2.90052e+07	3.18168e+07	3.05408e+07	4.05834e+07	3.63877e+07	3.96721e+07	2.11201e+07	2.26535e+07	2.42825e+07	C00650	-	--	--	--	--	--	1.09501	0.00145596	6.33457	2.66325	up	1.15622	0.00101279	4.96167	2.31082	up
Zbzp007397	181.121	135.117	180.115	C11H16O2	[M+H]+	5,6,7,7a-tetrahydro-4,4,7a-trimethyl-2(4H)-benzofuranone	Others	Others	15356-74-8	2	646705	603909	671178	129382	134620	140608	39547.8	30302.3	31777.5	251463	266391	288910	-	-	1.11487	2.26216e-05	0.251175	-1.99324	down	1.09388	0.000846729	0.0528817	-4.24109	down	1.1555	0.00117118	0.210537	-2.24785	down
pmp001273	520.34	184.073	519.332	C26H50NO7P	[M+H]+	LysoPC 18:2	Lipids	LPC	-	2	160564	187276	198801	58101.5	56225.2	59778.2	25591.7	18532.3	23469.4	95093.5	82695.5	87894.9	-	-	1.10034	0.000722874	0.388233	-1.365	down	1.0892	0.00394948	0.123652	-3.01564	down	1.14945	0.00781934	0.3185	-1.65064	down
MWS20152	417.156	402.1	418.163	C22H26O8	[M-H]-	Syringaresinol	Lignans and Coumarins	Lignans	21453-71-4	1	181499	222186	205565	110864	111232	124842	34236.8	34829.8	31392.6	123052	130386	113228	C10889	-	1.11955	0.0020697	0.28956	-1.78807	down	1.09283	0.00454859	0.16489	-2.60042	down	--	--	--	--	--
MWS1837	158.118	95.0861	157.11	C8H15NO2	[M+H]+	Tranexamic Acid	Organic acids	Organic acids	1197-18-8	3	62164	26455.8	80653.7	560427	1.0311e+06	1.02405e+06	1.2228e+06	1.16146e+06	1.09847e+06	327778	311787	284789	-	-	--	--	--	--	--	1.07101	0.000179362	20.5745	4.36279	up	1.11429	0.0334385	15.4518	3.9497	up
mws0668	283.068	151.026	284.076	C10H12N4O6	[M-H]-	Xanthosine	Nucleotides and derivatives	Nucleotides and derivatives	146-80-5	3	2.21018e+06	2.48623e+06	2.19946e+06	1.69322e+06	1.31392e+06	1.59195e+06	324132	277895	380855	1.47332e+06	1.69488e+06	1.56307e+06	C01762	ko00230,ko00232,ko01100,ko01110,ko01232,ko02010	1.11023	0.00592806	0.213712	-2.22626	down	1.09014	0.000999039	0.142532	-2.81064	down	--	--	--	--	--
pmb1562	351.253	147.117	350.246	C21H34O4	[M+H]+	1-Stearidonoyl-Glycerol	Lipids	Glycerol ester	-	3	220837	182935	186727	99891.2	107541	98731.4	31534.5	23694.8	25418.9	101957	113816	100007	-	-	1.11326	3.87575e-05	0.263415	-1.92459	down	1.0898	0.00382264	0.136576	-2.87222	down	--	--	--	--	--
Zmjp000966	268.106	136.062	267.097	C10H13N5O4	[M+H]+	Vidarabine*	Nucleotides and derivatives	Nucleotides and derivatives	5536-17-4	1	1.83977e+06	1.86986e+06	2.07498e+06	3.13965e+06	3.09057e+06	3.3964e+06	507263	500948	444715	1.92565e+06	2.05144e+06	1.77863e+06	-	-	1.12162	0.000791771	0.150928	-2.72807	down	1.09224	0.00146548	0.251171	-1.99326	down	--	--	--	--	--
pme1598	463.125	301.071	464.132	C22H24O11	[M-H]-	Hesperetin-5-O-glucoside	Flavonoids	Flavanones	69651-80-5	2	1.69026e+06	2.15146e+06	2.11194e+06	1.63968e+07	1.3877e+07	1.45757e+07	1.14007e+07	1.06695e+07	1.02444e+07	8.39234e+06	7.27783e+06	7.95244e+06	-	-	--	--	--	--	--	1.09049	0.000295353	5.42769	2.44034	up	1.15213	0.00248567	7.53311	2.91325	up
ML10180524	244.095	112.054	243.085	C9H13N3O5	[M+H]+	Cytarabine	Nucleotides and derivatives	Nucleotides and derivatives	147-94-4	3	604166	584967	563120	812602	617312	747882	128068	127001	126139	497949	452531	433505	C02961	-	1.11834	0.00906768	0.175043	-2.51422	down	1.0954	0.00065628	0.217553	-2.20056	down	--	--	--	--	--
pme3382	160.061	98.0237	161.069	C6H11NO4	[M-H]-	N-Acetyl-L-threonine	Amino acids and derivatives	Amino acids and derivatives	17093-74-2	3	94577.1	77403.4	70648.2	9	9	9	28694	37636.3	38170.2	62153.1	56233.4	64793.8	-	-	1.12296	0.00769989	3870.39	11.9183	up	1.04937	0.0125348	0.430701	-1.21524	down	1.15677	0.00766851	0.000111281	-13.1335	down
pmb0374	136.062	119.035	135.054	C5H5N5	[M+H]+	2-Aminopurine	Nucleotides and derivatives	Nucleotides and derivatives	452-06-2	3	3.3593e+06	3.50456e+06	4.06883e+06	6.07617e+06	5.39838e+06	5.53258e+06	1.08082e+06	916881	899129	3.32434e+06	3.5609e+06	3.08328e+06	-	-	1.11991	0.00099562	0.17033	-2.55359	down	1.08753	0.00415306	0.264969	-1.9161	down	--	--	--	--	--
Lmgp002501	474.161	312.11	473.153	C20H27NO12	[M+H]+	Dhurrin-6'-O-Glucoside	Alkaloids	Phenolamine	-	2	2.85693e+06	1.0494e+06	1.12827e+06	3.32069e+06	4.57835e+06	4.06896e+06	1.27928e+07	9.12727e+06	1.25567e+07	3.8339e+06	4.23317e+06	3.68626e+06	-	-	1.08346	0.0170796	2.88075	1.52644	up	1.03877	0.00546686	6.84798	2.77568	up	--	--	--	--	--
pmp000577	461.123	285.08	460.116	C26H20O8	[M+H]+	Acacetin-7-O-glucuronide	Flavonoids	Flavones	-	3	25352.7	28395.7	23607.6	21411.3	26206.8	60073.4	305052	460125	274063	126933	110985	113998	-	-	1.07552	0.028295	9.65016	3.27055	up	1.08666	0.0306812	13.4345	3.74787	up	--	--	--	--	--
MA10039641	341.109	89.0246	342.116	C12H22O11	[M-H]-	Lactobiose	Others	Saccharides	63-42-3	1	7.76892e+06	6.21454e+06	8.18906e+06	2.09309e+07	1.88969e+07	1.73616e+07	2.48512e+07	2.82338e+07	2.59477e+07	1.19405e+07	1.34429e+07	1.18411e+07	C00243	ko00052,ko01100,ko02010	--	--	--	--	--	1.08447	0.000296636	3.56444	1.83368	up	1.13228	0.00170546	2.57929	1.36698	up
pmb3142	299.077	137.024	300.084	C13H16O8	[M-H]-	Salicylic acid-2-O-glucoside	Phenolic acids	Phenolic acids	10366-91-3	3	947031	905153	903342	2.59614e+06	2.38356e+06	2.3252e+06	202081	193896	183980	1.09439e+06	969512	1.10907e+06	-	-	1.12259	0.00129494	0.0793927	-3.65485	down	1.09494	8.37985e-05	0.21047	-2.24831	down	1.15376	0.00231187	2.651	1.40654	up
MWSmce116	252.104	136.061	251.102	C10H13N5O3	[M+H]+	5'-Deoxyadenosine*	Nucleotides and derivatives	Nucleotides and derivatives	4754-39-6	3	194982	214199	213727	351870	348172	341342	697610	931974	803066	428581	455854	394176	C05198	-	1.10152	0.0205122	2.33598	1.22403	up	1.08641	0.0118372	3.90531	1.96544	up	--	--	--	--	--
Hamp004284	282.15	234.105	281.142	C18H19NO2	[M+H]+	N-nornuciferine	Alkaloids	Aporphine alkaloids	4846-19-9	1	3.72422e+06	3.78077e+06	3.25823e+06	3.51011e+06	4.03212e+06	3.88023e+06	1.40985e+06	1.61241e+06	1.49026e+06	3.01256e+06	2.79972e+06	2.60555e+06	-	-	1.1149	0.00175207	0.395057	-1.33987	down	1.08508	0.00293084	0.419254	-1.2541	down	--	--	--	--	--
Zabp002916	344.186	299.127	343.178	C20H25NO4	[M+H]+	laudanine	Alkaloids	Alkaloids	85-64-3	1	1.42981e+06	1.37427e+06	1.48651e+06	867034	791629	696861	9.41756e+06	9.01561e+06	8.52691e+06	4.23527e+06	4.5224e+06	3.90954e+06	C17592	ko00950,ko01110	1.12143	0.000681076	11.4455	3.5167	up	1.09493	0.00099199	6.28354	2.65158	up	--	--	--	--	--
Jmhp002020	434.182	255.11	433.174	C22H27NO8	[M+H]+	norcoclaurine-6-O-glucoside	Alkaloids	Isoquinoline alkaloids	-	1	1.23058e+06	1.04515e+06	1.18388e+06	1.44535e+06	1.50957e+06	1.451e+06	437652	467245	573490	1.21122e+06	1.10694e+06	1.05002e+06	-	-	1.11071	0.000265558	0.335546	-1.57542	down	1.06949	0.000995273	0.427328	-1.22659	down	--	--	--	--	--
MWS201447	237.124	120.086	236.116	C12H16N2O3	[M+H]+	Phe-Ala	Amino acids and derivatives	Amino acids and derivatives	3918-87-4	2	321310	340596	303734	147219	134190	121485	10345.9	10947.6	21919.3	125725	143017	143058	-	-	1.09782	0.000776544	0.107256	-3.22087	down	1.08299	0.000378176	0.0447505	-4.48195	down	1.14468	0.000267359	0.41723	-1.26109	down
pma0948	138.091	120.081	137.084	C8H11NO	[M+H]+	Phenylethanolamine	Alkaloids	Alkaloids	7568-93-6	3	1.55575e+07	1.60226e+07	1.56662e+07	1.28991e+07	1.20901e+07	1.13637e+07	2.64475e+06	2.67441e+06	2.54286e+06	9.31441e+06	1.05742e+07	1.06283e+07	C02735	-	1.12171	0.00202703	0.21627	-2.20909	down	1.09562	3.67504e-05	0.166405	-2.58723	down	--	--	--	--	--
mws0214	181.072	71.0139	182.079	C6H14O6	[M-H]-	D-Sorbitol	Others	Saccharides	50-70-4	3	21690.4	19375.7	20674	22190.1	18408.2	21792.3	44023.2	47648.4	51346.8	20848.9	23969.3	21639.7	C00794	ko00051,ko00052,ko01100,ko02010	1.1057	0.00123369	2.29231	1.1968	up	1.08653	0.00324153	2.31646	1.21192	up	--	--	--	--	--
mws1060	267.074	135.031	268.081	C10H12N4O5	[M-H]-	9-(Arabinosyl)hypoxanthine	Nucleotides and derivatives	Nucleotides and derivatives	7013-16-3	3	183716	175036	180658	167096	186366	178805	9	9	9	143489	128114	147505	-	-	1.12321	0.000996816	5.07264e-05	-14.2669	down	1.09581	0.000199783	5.00547e-05	-14.2861	down	--	--	--	--	--
mws0847	150.077	133.051	149.07	C6H7N5	[M+H]+	1-Methyladenine	Nucleotides and derivatives	Nucleotides and derivatives	5142-22-3	2	1.72727e+06	2.12669e+06	1.99627e+06	2.30351e+06	2.44401e+06	2.19465e+06	4.18868e+06	3.83304e+06	4.27344e+06	2.2127e+06	2.52881e+06	2.51175e+06	C02216	-	--	--	--	--	--	1.07695	0.000306548	2.10166	1.07153	up	--	--	--	--	--
Hmdp003036	360.18	239.07	359.173	C20H25NO5	[M+H]+	Homostephanoline	Alkaloids	Isoquinoline alkaloids	2689-15-8	3	1.70335e+06	1.89153e+06	1.91251e+06	9	9	9	9	9	9	699589	786633	689570	-	-	--	--	--	--	--	1.0958	0.00130966	4.90251e-06	-17.638	down	1.15699	0.00130966	4.90251e-06	-17.638	down
Qmxp101615	349.272	179.142	348.266	C22H36O3	[M+H]+	Ent-3β-Acetoxyisopimar-15-8β-ol	Terpenoids	Ditepenoids	-	1	520008	410845	563360	174978	149936	167402	20589	14919.6	20210.5	261692	261272	229492	-	-	1.11721	0.00158398	0.113178	-3.14334	down	1.09178	0.00875151	0.03729	-4.74507	down	1.13631	0.0159669	0.329482	-1.60173	down
Hmdp004145	330.169	192.1	329.163	C19H23NO4	[M+H]+	Dehassiline	Alkaloids	Isoquinoline alkaloids	142717-64-4	1	3.88877e+07	3.75543e+07	3.8511e+07	1.19215e+07	1.11143e+07	1.1719e+07	2.27244e+07	2.20407e+07	2.12628e+07	2.63203e+07	2.3865e+07	22811939	-	-	--	--	--	--	--	--	--	--	--	--	1.15608	4.41382e-06	0.302339	-1.72576	down
HJN086	449.11	287.057	450.116	C21H22O11	[M-H]-	Eriodictyol-3'-O-glucoside	Flavonoids	Flavanones	-	3	151511	138410	129286	60997.8	56376.8	65949.6	114966	91230.8	93941.3	97259.2	93480.4	84078.5	-	-	--	--	--	--	--	--	--	--	--	--	1.14306	0.00239116	0.437312	-1.19327	down
Wafn003182	409.208	161.046	350.194	C16H30O8	[M+CH3COOH-H]-	Glucopyranose 6-Hydroxydecanoate	Others	Saccharides	-	1	156950	174187	188457	9	9	9	157208	107723	152279	146275	142946	127004	-	-	1.12288	0.0125671	15452.2	13.9155	up	--	--	--	--	--	1.15694	0.00275471	5.19637e-05	-14.2321	down
Qmdp090301	360.18	343.177	359.173	C20H25NO5	[M+H]+	4-Demethylhasubanonine	Alkaloids	Terpenoid alkaloids	-	3	1.37897e+06	1.30394e+06	1.40862e+06	500358	546664	570482	9	9	9	792154	886326	772669	-	-	1.12321	0.00145484	1.66924e-05	-15.8705	down	1.09581	0.000521352	6.599e-06	-17.2093	down	1.15156	7.4582e-05	0.39533	-1.33887	down
MWS4309	262.119	188.071	261.111	C13H15N3O3	[M+H]+	Glycyl-tryptophan	Amino acids and derivatives	Amino acids and derivatives	2390-74-1	2	608896	623742	574050	346067	285195	365719	163842	224842	153660	392264	367382	337817	-	-	--	--	--	--	--	1.07515	0.000233348	0.300187	-1.73607	down	--	--	--	--	--
pme3388	189.135	144.102	188.127	C7H16N4O2	[M+H]+	Homoarginine	Amino acids and derivatives	Amino acids and derivatives	156-86-5	2	282985	232972	240885	2.06674e+06	2.01932e+06	1.94879e+06	4.47335e+06	4.4158e+06	4.56469e+06	1.65013e+06	1.91434e+06	1.8224e+06	C01924	-	1.12191	2.59331e-06	2.22936	1.15663	up	1.09487	1.74606e-05	17.7763	4.15188	up	1.15501	4.03602e-05	7.97372	2.99525	up
Lmgn001670	137.027	108.023	138.032	C7H6O3	[M-H]-	Salicylic acid	Phenolic acids	Phenolic acids	69-72-7	3	679173	699679	803080	1.72845e+06	2.01035e+06	2.56758e+06	110844	110264	99949.7	1.07535e+06	1.12528e+06	1.2424e+06	C00805	ko00996,ko01100,ko01110,ko04075	1.1196	0.0149143	0.0509098	-4.29591	down	1.0936	0.00356396	0.147143	-2.76471	down	1.12489	0.0282516	2.89027	1.53121	up
Zmdp002216	261.145	86.0968	260.137	C11H20N2O5	[M+H]+	L-γ-Glutamyl-L-leucine	Amino acids and derivatives	Amino acids and derivatives	2566-39-4	1	319858	375711	324126	3.81154e+06	3.92633e+06	3.95461e+06	1.29858e+06	1.22687e+06	1.29189e+06	1.4999e+06	1.74354e+06	1.61544e+06	-	-	1.12243	1.38858e-05	0.326478	-1.61494	down	1.0921	9.41804e-06	3.74361	1.90443	up	1.15586	1.70145e-05	11.4666	3.51937	up
pme0008	176.103	113.071	175.096	C6H13N3O3	[M+H]+	L-Citrulline	Amino acids and derivatives	Amino acids and derivatives	372-75-8	3	936756	920225	987860	1.76156e+07	2.54005e+07	2.49866e+07	7.56115e+06	7.29086e+06	5.9027e+06	9.32362e+06	9.56636e+06	10715540	C00327	ko00220,ko01100,ko01110,ko01230	1.09198	0.0212713	0.305204	-1.71215	down	1.09221	0.00725227	7.29556	2.86702	up	1.15361	0.0132822	23.9039	4.57917	up
mws0219	132.03	88.0404	133.037	C4H7NO4	[M-H]-	L-Aspartic Acid	Amino acids and derivatives	Amino acids and derivatives	56-84-8	3	9.1011e+06	9.01058e+06	8.25422e+06	1.84592e+07	1.95612e+07	1.96558e+07	1.00318e+07	1.02189e+07	1.04795e+07	1.06032e+07	1.20615e+07	1.06238e+07	C00049	ko00220,ko00250,ko00260,ko00261,ko00270,ko00300,ko00340,ko00410,ko00460,ko00470,ko00710,ko00760,ko00770,ko00970,ko00999,ko01100,ko01110,ko01200,ko01210,ko01230,ko01240,ko02010	--	--	--	--	--	--	--	--	--	--	1.15189	5.73772e-05	2.18753	1.1293	up
[truncated: 382 more rows]

## Sheet: Table S3
Table S3: Statistic of RNA-seq data
Sample	RawData	CleanData	Error Rate(%)	Q20(%)	Q30(%)	GC Content(%)
S1T-1	83448244	83246856 (99.76%)	2528709 (0.02%)	0.9799	0.9439	0.4615
S1T-2	87413266	87203602 (99.76%)	2617794 (0.02%)	0.9793	0.9424	0.4583
[truncated: 7 more rows]

## Sheet: Table S4
Table S4: DEGs of S1T-vs-S2T
[truncated: 6,143 more rows]

## Sheet: Table S5
Table S5: DEGs of S2T-vs-S3T
[truncated: 15,798 more rows]

## Sheet: Table S6
Table S6 The specific primers used in qRT-PCR
[truncated: 8 more rows]
